# Supplementary material for: Extensive halogenated organic compound reservoirs and active microbial dehalogenation in Mariana Trench sediments
Source: ISME J. 2025 Dec 10;19(1):wraf273. doi: 10.1093/ismejo/wraf273 (PMC12750322; doi:10.1093/ismejo/wraf273)
Supplement: Table_S1-S11_wraf273 [file table_s1-s11_wraf273.xlsx]

## Sheet: Table S1-R2
Table S1. Metagenomes involved in the analysis of dehalogenation metabolisms.
Station	Sample name	Geographic Location	Depth(m)	Sample type	Latitude and longitude	Biosample Accession	SRR Accession	# of Bases	References
MT_10954m	MBR02_10954m_0-5cm	Pacific Ocean: Mariana Trench	10954m	Mariana Trench sediments	11.327 N,142.188 E	SAMN47407572	SRR32729667	43.31G	This study
	MBR02_10954m_5-10cm	Pacific Ocean: Mariana Trench	10954m	Mariana Trench sediments	11.327 N,142.188 E	SAMN47407573	SRR32729666	50.13G	This study
	MBR02_10954m_10-15cm	Pacific Ocean: Mariana Trench	10954m	Mariana Trench sediments	11.327 N,142.188 E	SAMN47407574	SRR32729657	45.85G	This study
	MBR02_10954m_15-20cm	Pacific Ocean: Mariana Trench	10954m	Mariana Trench sediments	11.327 N,142.188 E	SAMN47407575	SRR32729656	27.17G	This study
	MBR02_10954m_20-23cm	Pacific Ocean: Mariana Trench	10954m	Mariana Trench sediments	11.327 N,142.188 E	SAMN47407576	SRR32729655	36.24G	This study
MT-10908m	MT-10908m_0-3cm	Pacific Ocean: Mariana Trench	10908m	Mariana Trench sediments	11.325 N 142.191 E	SAMN16252667	SRR12887798	5.36 G	Zhou YL, Mara P, Cui GJ, et al. Microbiomes in the Challenger Deep slope and bottom-axis sediments. Nat Commun 2022;13:1515.
	MT-10908m_6-9cm	Pacific Ocean: Mariana Trench	10908m	Mariana Trench sediments	11.325 N 142.191 E	SAMN16252668	SRR12887797	6.43 G
	MT-10908m_18-21cm	Pacific Ocean: Mariana Trench	10908m	Mariana Trench sediments	11.325 N 142.191 E	SAMN16252670	SRR12887795	5.54 G
MT_10853m	MT_10853m_0-2cm	Pacific Ocean: Mariana Trench	10853m	Mariana Trench sediments	11.4037 N 142.3630 E	SAMN17320291	SRR13452042	36.8G	Liu RL, Wei X, Song WZ, et al. Novel Chloroflexi genomes from the deepest ocean reveal metabolic strategies for the adaptation to deep-sea habitats. Microbiome 2022;10:1-17.
	MT_10853m_2-3cm	Pacific Ocean: Mariana Trench	10853m	Mariana Trench sediments	11.4037 N 142.3630 E	SAMN17320292	SRR13480373	24.1G
	MT_10853m_3-4cm	Pacific Ocean: Mariana Trench	10853m	Mariana Trench sediments	11.4037 N 142.3630 E	SAMN17320293	SRR13480478	25G
	MT_10853m_4-5cm	Pacific Ocean: Mariana Trench	10853m	Mariana Trench sediments	11.4037 N 142.3630 E	SAMN17320294	SRR13492908	23.1G
	MT_10853m_5-6cm	Pacific Ocean: Mariana Trench	10853m	Mariana Trench sediments	11.4037 N 142.3630 E	SAMN17320295	SRR13503366	29.3G
	MT_10853m_6-7cm	Pacific Ocean: Mariana Trench	10853m	Mariana Trench sediments	11.4037 N 142.3630 E	SAMN17320296	SRR13512339	24.8G
	MT_10853m_7-8cm	Pacific Ocean: Mariana Trench	10853m	Mariana Trench sediments	11.4037 N 142.3630 E	SAMN17320297	SRR13512340	25.2G
	MT_10853m_8-9cm	Pacific Ocean: Mariana Trench	10853m	Mariana Trench sediments	11.4037 N 142.3630 E	SAMN17320298	SRR13515746	21.8G
	MT_10853m_9-10cm	Pacific Ocean: Mariana Trench	10853m	Mariana Trench sediments	11.4037 N 142.3630 E	SAMN17320299	SRR13515772	28.3G
MT-10840m	MT-10840m_0-5cm	Pacific Ocean	10840m	Mariana Trench sediments	11.430822 N 142.363011 E	SAMN18835368	SRR14708362	53.78 G	Chen P, Zhou H, Huang YY, et al. Revealing the full biosphere structure and versatile metabolic functions in the deepest ocean sediment of the Challenger Deep. Genome Biol 2021;22:207.
	MT-10840m_5-10cm	Pacific Ocean	10840m	Mariana Trench sediments	11.430822 N 142.363011 E	SAMN18835368	SRR14708957	55.22 G
	MT-10840m_10-14cm	Pacific Ocean	10840m	Mariana Trench sediments	11.430822 N 142.363011 E	SAMN18835368	SRR14706741	26.95 G
MT-7061m	MT-7061m_0-2cm	Pacific Ocean: Mariana Trench	7061m	Mariana Trench sediments	10.924 N 141.799 E	SAMN16252677	SRR12886463	8.60 G	Zhou YL, Mara P, Cui GJ, et al. Microbiomes in the Challenger Deep slope and bottom-axis sediments. Nat Commun 2022;13:1515.
	MT-7061m_8-10cm	Pacific Ocean: Mariana Trench	7061m	Mariana Trench sediments	10.924 N 141.799 E	SAMN16252678	SRR12886462	6.81 G
	MT-7061m_28-30cm	Pacific Ocean: Mariana Trench	7061m	Mariana Trench sediments	10.924 N 141.799 E	SAMN16252679	SRR12886461	11.93 G
	MT-7061m_38-40cm	Pacific Ocean: Mariana Trench	7061m	Mariana Trench sediments	10.924 N 141.799 E	SAMN16252680	SRR12886460	13.58 G
MT_6477m	MBR06_6477m_0-5cm	Pacific Ocean: Mariana Trench	6477m	Mariana Trench sediments	10.991 N,142.142 E	SAMN47407578	SRR32729653	49.55G	This study
	MBR06_6477m_5-10cm	Pacific Ocean: Mariana Trench	6477m	Mariana Trench sediments	10.991 N,142.142 E	SAMN47407579	SRR32729652	42.84G	This study
	MT-6477m	Anaerobic enrichment of samples from site MT-6477m	6477m	Mariana Trench sediments	10.81 N 141.18 E	SAMN20058460	SRR15039771	65.40 G	Wang H, Wang M, Fan S, et al. Culture Enrichment Combined With Long-Read Sequencing Facilitates Genomic Understanding of Hadal Sediment Microbes. Front Mar Sci 2021;8:754332.
MT-5842m	MBR04_5842m_0-5cm	Pacific Ocean: Mariana Trench	5842m	Mariana Trench sediments	10.761N,142.274E	SAMN47407577	SRR32729654	40.31G	This study
YT-6578m	Yap_Trench-6578m	Pacific Ocean:Yap Trench	6578m	deep-sea sediment	9.86 N 138.66 E	SAMN09535870	SRR7467837	56.99 G	Zhang XX, Xu W, Liu Y, et al. Metagenomics Reveals Microbial Diversity and Metabolic Potentials of Seawater and Surface Sediment From a Hadal Biosphere at the Yap Trench. Front. Microbiol. 2018;9:2402.
YT-4955m	Yap_Trench-4955m_4cm	Pacific Ocean: The Yap Trench	4955m	deep-sea sediment	9.8989 N 138.4029 E	SAMN11157296	SRR8772597	5.98 G
	Yap_Trench-4955m_12cm	Pacific Ocean: The Yap Trench	4955m	deep-sea sediment	9.8989 N 138.4030 E	SAMN11157297	SRR8772598	15.98 G
YT-4568m	Yap_Trench-4568m	Pacific Ocean:Yap Trench	4568m	deep-sea sediment	9.65 N 138.82 E	SAMN09535869	SRR7467840	37.03 G
YT-4435m	Yap_Trench-4435m	Pacific Ocean:Yap Trench	4435m	deep-sea sediment	9.90 N 138.39 E	SAMN09535868	SRR7467839	56.88 G
GOC-4572m	USA: Guaymas_Basin_Gulf_of_California-4572m_12-15cm	USA: Guaymas Basin, Gulf of California	4572m	deep-sea sediment	27.0423 N 111.24560 W	SAMN06288064	SRR6301446	56.83 G	Dombrowski N, Seitz KW, Teske AP, Baker BJ. Genomic insights into potential interdependencies in microbial hydrocarbon and nutrient cycling in hydrothermal sediments. Microbiome 2017;5:106(2017).
	USA: Guaymas_Basin_Gulf_of_California-4572m_0-3cm	USA: Guaymas Basin, Gulf of California	4572m	deep-sea sediment	27.0423 N 111.24560 W	SAMN06288063	SRR6301447	69.55 G
GOC-4484m	USA: Guaymas_Basin_Gulf_of_California-4484m_3-4cm	USA: Guaymas Basin, Gulf of California	4484m	deep-sea sediment	27.0388 N 111.24560 W	SAMN06251743	SRR6301444	65.51 G
NBT-4525m	NBT-4525m	New Britain Trench	4524m	deep-sea sediment	6.68 S 149.7589 E	SAMN40650084	SRS20897017	59.82G	Hu L, Wang ZX, Wang ZX, et al. Community Composition and Functional Characterization of Microorganisms in Surface Sediment of the New Britain Trench. Curr. Microbiol. 2024;81:282.
SKR-3236m	Southern_Knipovich_Ridge-3236m_2.23m	Arctic Ocean: Southern Knipovich Ridge	3238.23m	deep-sea sediment	73.756333 N 8.455167 E	SAMN10402039	SRR8451930	63.09 G	Bäckström D, Yutin N, Jorgensen SL, et al. Virus Genomes from Deep Sea Sediments Expand the Ocean Megavirome and Support Independent Origins of Viral Gigantism. mBio 2019;10:e02497-18.
	Southern_Knipovich_Ridge-3236m_1.63m	Arctic Ocean: Southern Knipovich Ridge	3237.63m	deep-sea sediment	73.756333 N 8.455167 E	SAMN10404972	SRR8452062	53.86 G	Bäckström D, Yutin N, Jorgensen SL, et al. Virus Genomes from Deep Sea Sediments Expand the Ocean Megavirome and Support Independent Origins of Viral Gigantism. mBio 2019;10:e02497-18.
HY-3000m	Haiyang4_cold_seep-0-0.02mbsf(methaneseep)-3000m	Haiyang4 cold seep	3005.56m	deep-sea sediment	21.31 N 119.20 E	SAMN27753719	SRR19020584	15.7G	Li WL, Dong XY, Lu R, et al. Microbial ecology of sulfur cycling near the sulfate-methane transition of deep-sea cold seep sediments. Environ. Microbiol 2021;23:6844-6858.
MG-2967m	Mexico_Gulf-2967m_0-10cm	Mexico: Gulf of Mexico	2967m	deep-sea sediment	25.88 N 94.67 W	SAMN14329496	SRR11308317	22.1G	Raggi L, García-Guevara F, Godoy-Lozano EE, et al. Metagenomic Profiling and Microbial Metabolic Potential of Perdido Fold Belt (NW) and Campeche Knolls (SE) in the Gulf of Mexico. Front. Microbiol. 2020;11:1825.
WGM-2925m	Western_Gulf_of_Mexico-0-0.03mbsf(asphalt volcano)-2925m	Western Gulf of Mexico	2925m	deep-sea sediment	21.8999 N 93.43518 W	SAMEA5663119	ERR3341267	9.7G	Laso-Pérez R, Hahn C, van Vliet DM, et al. Anaerobic Degradation of Non-Methane Alkanes by "Candidatus Methanoliparia" in Hydrocarbon Seeps of the Gulf of Mexico. mBio. 2019;10:e01814-e01819.
MG-2800m	Mexico_Gulf-2800m_0-20cm	Atlantic Ocean; Mexico: Gulf of Mexico	2800m	deep-sea sediment	26.59 N 87.51 W	SAMN09811680	SRR7716469	12.6G	Dong XY, Greening C, Rattray JE, et al. Metabolic potential of uncultured bacteria and archaea associated with petroleum seepage in deep-sea sediments. Nat. Commun. 2019;10:1816.
AOSB-2300m	Atlantic_Ocean_Scotian_Basin-2300m_0cm (oil and gas seep)	Atlantic Ocean	2300m	deep-sea sediment	43.010478 N 60.211777 W	SAMN13702307	SRR12623516	18.4G	Dong XY, Rattray JE, Campbell DC, et al. Thermogenic hydrocarbon biodegradation by diverse depth-stratified microbial populations at a Scotian Basin cold seep. Nat. Commun. 2020;11:5825.
	Atlantic_Ocean_Scotian_Basin-2300m_20cm (oil and gas seep)	Atlantic Ocean	2300m	deep-sea sediment	43.010478 N 60.211777 W	SAMN13702308	SRR12623517	17.9G
	Atlantic_Ocean_Scotian_Basin-2300m_60cm (oil and gas seep)	Atlantic Ocean	2300m	deep-sea sediment	43.010478 N 60.211777 W	SAMN13702309	SRR12623518	17.41 G
	Atlantic_Ocean_Scotian_Basin-2300m_100cm (oil and gas seep)	Atlantic Ocean	2300m	deep-sea sediment	43.010478 N 60.211777 W	SAMN13702310	SRR12623519	16.44 G
	Atlantic_Ocean_Scotian_Basin-2300m_150cm (oil and gas seep)	Atlantic Ocean	2300m	deep-sea sediment	43.010478 N 60.211777 W	SAMN13702311	SRR12623520	16.20 G
	Atlantic_Ocean_Scotian_Basin-2300m_200cm (oil and gas seep)	Atlantic Ocean	2300m	deep-sea sediment	43.010478 N 60.211777 W	SAMN13702312	SRR12623521	27.26 G
	Atlantic_Ocean_Scotian_Basin-2300m_250cm (oil and gas seep)	Atlantic Ocean	2300m	deep-sea sediment	43.010478 N 60.211777 W	SAMN13702313	SRR12623522	20.01 G
HMMV-1250m	Haakon_Mosby_mud_volcano-0-0.1mbsf(mudvolcano)-1250m	Haakon Mosby mud volcano	1250m	deep-sea sediment	72.001 N 14.719 E	SAMN02786773	SRR1971619	7.19 G	Ruff SE, Felden J, Gruber-Vodicka HR, et al. In situ development of a methanotrophic microbiome in deep-sea sediments. ISME J. 2019;13:197-213.
JL-1143m	Jiaolong_cold_seep-0-0.02mbsf(oilandgasseep)-1143m	South China Sea: Jiaolong cold seep	1143m	deep-sea sediment	22.1 N 119.28 E	SAMN27753710	SRR19020600	23.1G	Li WL, Wu YZ, Zhou GW, et al. Metabolic diversification of anaerobic methanotrophic archaea in a deep-sea cold seep. Mar. Life Sci. Technol. 2020;2:431-441.
CRM-526m	the_Costa_Rica_margin_1378-2.88mbsf-526m	the_Costa_Rica_margin	526m	deep-sea sediment	8.592347N 84.077192W	SAMEA3856019	ERR1227278	9.4G	Martino A, Rhodes ME, León-Zayas R, et al. Microbial Diversity in Sub-Seafloor Sediments from the Costa Rica Margin. Geosciences 2019;9:218.
BS-466m	Baltic_Sea-466m_0-10cm	Baltic Sea, Sweden	466m	Coastal & Shallow sediments	58.36 N 18.14 E	SAMEA2611749	ERR543992	21.4G	Thureborn P, Franzetti A, Lundin D, Sjöling S. Reconstructing ecosystem functions of the active microbial community of the Baltic Sea oxygen depleted sediments. Peer J. 2016;4: e1593.
YS-72m	Yellow_Sea-72m_0-5cm	Yellow Sea	72m	Coastal & Shallow sediments	35.50 N 124.00 E	SAMN08290286	SRR6441341	20.1G	Song DL, Zhang YH, Liu J, et al. Metagenomic Insights Into the Cycling of Dimethylsulfoniopropionate and Related Molecules in the Eastern China Marginal Seas. Front. Microbiol. 2020;11:157.

## Sheet: Table S2-R1
Table S2. Geochemical parameters measured for samples invovled in this study.
MBR02	IOBr(mmol/kg)	STDEV	IOF(mmol/kg)	STDEV	IOCl(mmol/kg)	STDEV	IOH(mmol/kg)	STDEV	AOBr(mmol/kg)	STDEV	AOF(mmol/kg)	STDEV	AOCl(mmol/kg)	STDEV	AOH(mmol/kg)	STDEV	TOBr(mmol/kg)	STDEV	TOF(mmol/kg)	STDEV	TOCl(mmol/kg)	STDEV	TOH(mmol/kg)	STDEV		TOC (%)	C:H	C:Br	C:F	C:Cl	C13(%)	PO4(μM)	DOC(μM)	NO3(μM)
MBR02-0-2	0.252182	0.0256204	5.82458	1.16889	0.618899	0.192055	0.618899	0.192055	0.0376392	0.0132184	0.147248	0.0429845	3.18678	0.975714	3.37167	0.993785	0.289821	0.0321589	5.97183	1.16968	3.80568	1.03624	10.0673	0.611964		0.539233	44.6011	1549.1	75.192	117.978	-20.9518	1.855	364.458	30.4875
MBR02-2-4	0.232108	0.083516	5.36712	1.83482	1.2834	1.16685	1.2834	1.16685	0.0163103	0.00434619	0.311041	0	3.6819	0.667091	4.00926	0.664693	0.248418	0.0877081	5.67816	1.83482	4.9653	0.80571	10.8919	1.8078		0.53982	41.2692	1809.26	79.167	90.5232	-21.5217	2.282	247.75	27.8106
MBR02-4-6	0.225835	0.0339449	5.72945	0.913517	1.39089	0.331425	1.39089	0.331425	0.00878247	0.0021731	0.278779	0.00744514	10.8079	1.81026	11.0955	1.81099	0.234617	0.0320117	6.00823	0.919615	12.1988	1.65325	18.4417	1.12369		0.560545	25.3094	1989.23	77.6903	38.2604	-20.8136	2.627	235.667	20.386
MBR02-6-8	0.184432	0.0220545	7.33263	1.2233	1.02715	0.140117	1.02715	0.140117	0.00627319	0	0.117468	0.0387656	0.637357	0.216224	0.761098	0.253595	0.190705	0.0220545	7.4501	1.18455	1.66451	0.291056	9.30532	0.894826		0.56027	50.1371	2446.08	62.6235	280.264	-21.7805	2.756	351.125	17.068
MBR02-8-10	0.166867	0.030809	8.90108	0.329099	2.72858	0.519883	2.72858	0.519883	0.031366	0.0021731	0.0430163	0.00496342	0.263303	0.0472317	0.337686	0.0516953	0.198233	0.0313409	8.94409	0.332006	2.99189	0.472848	12.1342	0.156453		0.53716	36.8623	2256.13	50.0115	149.491	-21.2844	3.118	463.208	12.8608
MBR02-10-12	0.238381	0.00752783	8.70916	0.950549	2.13791	0.73061	2.13791	0.73061					0.450602	0.135445	0.450602	0.135445	0.238381	0.00752783	8.70916	0.950549	2.58852	0.75253	11.5361	0.201173		0.51913	37.4723	1813.17	49.6367	166.987	-21.7703	3.54	321	9.1205
MBR02-12-14	0.194469	0.0576178	6.70724	1.22349	0.874058	0.225143	0.874058	0.225143	0.0307386	0.00564587	0.0827237	0.0198537	1.734	0.272063	1.84746	0.285764	0.225208	0.0523013	6.78997	1.23355	2.60806	0.128049	9.62323	1.40353		0.537859	46.541	1988.48	65.9634	171.715	-21.5322	3.72	235.542	6.8068
MBR04-0-2	0.0539495	0.01425	12.1207	1.5869	3.06409	1.0043	15.2387	2.14396	0.0405663	0.0018164	0.170328	0.0196055	1.92144	0.401577	2.13233	0.416784	0.0945158	0.0157284	12.291	1.57656	4.98553	0.77329	17.3711	1.7272		0.501644	24.0469	4419.03	33.9868	83.7802	-21.2172	1.693	122.458	32.271
MBR04-2-4	0.0345026	0.00266149	15.5736	0.512412	1.25083	0.294823	16.8589	0.809896	0.0151367	0.00256878	0.0097614	0.00421161	7.04612	0.140831	7.07102	0.139189	0.0496392	9.27079e-05	15.5833	0.516624	8.29695	0.153991	23.9299	0.670708		0.521794	18.157	8752.04	27.8831	52.3646	-21.4576	1.618	150.542
MBR04-4-6	0.0326206	0.00376392	14.5279	3.67532	1.66288	0.408799	16.2234	3.60962	0.019375	0.0020974	0.432645	0.0704806	4.04587	0.341381	4.49789	0.408185	0.0519956	0.00430885	14.9606	3.74272	5.70875	0.503893	20.7213	4.01695		N.D.	N.D.	N.D.	N.D.	N.D.	N.D.	N.D.	N.D.	N.D.
MBR04-6-8	0.00250928	0	14.1019	1.90575	0.735349	0.0518243	14.8398	1.95758	0.0115039	0.00256878	N.D.	N.D.	0.261086	0.0622908	0.27259	0.059722	0.0140132	0.00256878	14.1019	1.90575	0.996435	0.0104665	15.1124	1.89785		0.531777	29.302	31595.8	31.4018	444.363	-21.2145	1.648	214.125	34.4623
MBR04-8-10	N.D.	N.D.	15.4147	3.09957	0.325736	0.0260589	15.7405	3.10747	0.00242187	0	N.D.	N.D.	1.52502	0.212571	1.52744	0.212571	0.00242187	0	15.4147	3.09957	1.85076	0.226726	17.2679	3.3156		0.520594	25.1048	178971	28.1232	234.211	-21.8799	1.356	133.875	32.4775
MBR04-10-12	0.00250928	0	14.7662	1.85439	0.656901	0.105517	15.4256	1.76405	0.0115039	0.0018164	N.D.	N.D.	0.285981	0.0459613	0.297485	0.0468959	0.0140132	0.0018164	14.7662	1.85439	0.942882	0.117665	15.7231	1.78822		0.517429	27.4039	30743.3	29.18	456.931	-22.2373	1.355	162.458
MBR04-12-14	0.0125464	0.0021731	16.2635	1.50361	1.53747	0.451506	17.8135	1.86075	0.0260351	0.0018164	N.D.	N.D.	2.00187	0.214486	2.0279	0.216302	0.0385815	0.00385467	16.2635	1.50361	3.53934	0.54146	19.8414	2.02329		0.532905	22.3651	11500.2	27.2859	125.367	-21.0167	1.864	162	32.2336
MBR04-14-16	0.00627319	0	18.2968	0.62107	3.1553	0.794591	21.4584	0.586671	0.0187695	0.0018164	N.D.	N.D.	1.24351	0.0842624	1.26228	0.083369	0.0250427	0.0018164	18.2968	0.62107	4.39881	0.710691	22.7207	0.542774		0.48482	17.7686	16118.9	22.0652	91.7705	-22.5591	1.271	138.708
MBR05-0-2	0.0278515	0.0041948	8.69923	1.11343	2.00059	0.379728	10.7277	1.25386	0.0217968	0.00756229	3.92772	0.182975	0.683674	0.0670269	4.63319	0.240931	0.0496484	0.0108984	12.627	1.12755	2.68427	0.341838	15.3609	1.2534		0.524397	28.4275	8794.08	34.5831	162.664	-21.2691	1.804	170.542	29.3648
MBR05-2-4	0.00968748	0.0020974	5.0081	0.161927	1.78738	0.196832	6.80517	0.180435	0.00242187	0	0.243208	0.0404248	2.11039	0.419637	2.35602	0.382573	0.0121094	0.0020974	5.2513	0.154106	3.89777	0.281011	9.16119	0.210662		0.513992	46.7184	35340.4	81.5065	109.799		1.878	114.333
MBR05-4-6	0.0217968	0.00363281	5.0296	1.18969	1.66865	0.218047	6.72005	1.40375	0.0230078	0.0151246	0.168756	0.0398107	0.814536	0.119738	1.0063	0.0978923	0.0448046	0.0186421	5.19836	1.1583	2.48319	0.326444	7.72635	1.48762		0.515157	55.5204	9573.09	82.5231	172.738	-22.0785	1.301	88.5417	31.3092
MBR05-6-8	0.019375	0.0020974	4.58455	0.818529	1.87548	0.397834	6.4794	0.974993	0.018164	0.0055492	0.107541	0.012491	0.0574516	0.00383011	0.183157	0.0112292	0.037539	0.00756229	4.69209	0.82474	1.93293	0.401559	6.66256	0.98383		0.510992	63.8649	11333.6	90.6881	220.118		1.547	73.0417
MBR05-8-10	0.0157422	0.0020974	4.76158	0.753825	1.92527	0.332294	6.70259	0.841874	0.00726561	0.0020974	0.0264716	0.00496342	1.11328	0.151293	1.14702	0.158069	0.0230078	0.0020974	4.78805	0.757834	3.03855	0.445189	7.84961	0.996562		0.600932	63.7473	21746.3	104.513	164.67	-20.348	1.699	113.75	32.9122
MBR05-10-12	0.00363281	0	2.47509	0.55094	1.6495	0.134054	4.12823	0.497644	0.00242187	0	0.011085	0.000496342	0.499191	0.064584	0.512698	0.0646447	0.00605468	1.0623e-18	2.48618	0.550444	2.14869	0.195085	4.64092	0.508748		0.562586	100.941	77362.9	188.434	218.008		2.051	91.1667
MBR05-12-14	0.00605468	0.0020974	3.33708	0.965132	2.09762	0.223627	5.44075	1.12355	0.00242187	0	0.0264716	0.00496342	1.00604	0.103507	1.03494	0.0997948	0.00847655	0.0020974	3.36355	0.961757	3.10366	0.294603	6.47569	1.22088		0.601716	77.3724	59102.7	148.969	161.426	-19.931	2.118	106.792	31.856
MBR05-14-16	0.027246	0.00363281	5.16693	1.25295	2.07337	0.147662	7.26754	1.40247	0.00242187	0	0.0190265	0.00248171	0.122563	0.0191505	0.144012	0.0205043	0.0296679	0.00363281	5.18595	1.25451	2.19593	0.166349	7.41155	1.42294		N.D.	N.D.	N.D.	N.D.	N.D.	N.D.	N.D.	N.D.	N.D.
MBR05-16-18	0.00908202	0	5.19505	0.189522	1.91505	0.0487493	7.11919	0.238272	0.0115039	0.00256878	0.383838	0.133368	2.70023	0.108332	3.09557	0.239131	0.0205859	0.00256878	5.57889	0.0561547	4.61528	0.0595825	10.2148	0.000858973		0.659377	53.7512	26668.6	98.4213	118.958	-20.4542	2.06	115.5	32.632
MBR05-18-20	0.027246	0.00363281	5.13549	0.281256	2.75385	0.823491	7.91658	1.07135	0.0205859	0.00363281	0.541013	0.153171	1.57673	0.444958	2.13833	0.499287	0.047832	0.00726561	5.6765	0.422105	4.33058	1.03853	10.0549	1.36323		N.D.	N.D.	N.D.	N.D.	N.D.	N.D.	N.D.	N.D.	N.D.
MBR05-20-22	0.0187695	0.0055492	5.34726	0.721395	1.86654	0.108354	7.23257	0.62279	0.0133203	0.00363281	N.D.	N.D.	3.67116	0.52664	3.68448	0.523007	0.0320898	0.00756229	5.34726	0.721395	5.5377	0.537671	10.9171	0.936782		0.619357	47.2406	16069.8	96.4522	93.1256	-21.0543	1.989	102.042	32.1766
MBR05-22-24	0.0326953	0.00256878	6.52525	0.877418	2.75193	1.08061	9.30988	1.95546	0.0169531	0.00513756	N.D.	N.D.	0.413652	0.135415	0.430605	0.140552	0.0496484	0.00770635	6.52525	0.877418	3.16558	0.945195	9.74048	1.81491		N.D.	N.D.	N.D.	N.D.	N.D.	N.D.	N.D.	N.D.	N.D.
MBR05-24-26	0.0127148	0	2.83081	0.744784	1.60482	0.222311	4.44834	0.908781	0.0133203	0	N.D.	N.D.	1.5346	0.165907	1.54792	0.165907	0.0260351	4.24919e-18	2.83081	0.744784	3.13941	0.305073	5.99625	1.04154		0.629076	87.3578	20117.7	185.053	166.844	-21.3695	1.979	116.458	32.1766
MBR05-26-28	0.018164	0.00256878	4.94192	0.31587	2.10273	0.346662	7.06281	0.665101	0.0205859	0.00513756	N.D.	N.D.	4.23993	0.617491	4.26052	0.622629	0.0387499	0.00770635	4.94192	0.31587	6.34266	0.964153	11.3233	1.28773		N.D.	N.D.	N.D.	N.D.	N.D.	N.D.	N.D.	N.D.	N.D.
MBR05-28-30	0.0108984	0.0018164	6.71551	0.904819	2.21636	0.386563	8.94277	1.17561	0.0151367	0.0018164	N.D.	N.D.	1.73504	0.130224	1.75018	0.13204	0.0260351	0.0031461	6.71551	0.904819	3.95139	0.514923	10.6929	1.26471		0.655283	51.029	20955.8	81.2555	138.082	-19.9637	2.433	138.333	32.9641
MBR06-0-2cm	0.0169376	0.00188196	3.01445	1.77623	0.672362	0.176518	3.70375	1.78113	0.0175649	0.00574948	0.296978	0.0570794	1.80613	0.457508	2.12067	0.446939	0.0345026	0.00712498	3.31143	1.7734	2.47849	0.513225	5.82442	2.22689		0.574066	82.0714	13853.1	144.361	192.855	-22.4213	2.141	104.708	29.4997
MBR06-2-4cm	0	0	2.11028	0.263225	0.895167	0.126835	3.00545	0.13639	0.0125464	0	0.927333	0.0596644	0.56096	0.0586313	1.50084	0.118296	0.0125464	0	3.03762	0.203561	1.45613	0.185466	4.50629	0.0180947		0.633925	121.814	42068.3	173.783	411.327	N.D.	2.41	96.4167	N.D.
MBR06-4-6cm	0.00940979	0.00266149	3.74325	0.10178	2.91394	0.186663	6.6666	0.291105	0.00690051	0.00266149	N.D.	N.D.	2.72611	0.605458	2.73301	0.602796	0.0163103	7.75792e-18	3.74325	0.10178	5.64006	0.79212	9.39962	0.893901		0.604254	53.5284	30845.6	134.423	89.2057	-21.9103	2.146	67.6667	30.6109
MBR06-6-8cm	0	0	2.33116	0.189522	1.99847	0.65332	4.32963	0.463798	N.D.	N.D.	N.D.	N.D.	4.5469	0.212987	4.5469	0.212987	N.D.	N.D.	2.33116	0.189522	6.54538	0.866307	8.87653	0.676785		N.D.	N.D.	N.D.	N.D.	N.D.	N.D.	N.D.	N.D.	N.D.
MBR06-8-10cm	0.0188196	0.00376392	5.58716	0.383535	0.952137	0.633975	6.55812	0.876486	N.D.	N.D.	N.D.	N.D.	3.13957	0.956589	3.13957	0.956589	0.0188196	0.00376392	5.58716	0.383535	4.09171	0.775664	9.69769	1.13704		0.645943	55.4638	28577.2	96.2733	131.446	-22.4923	1.842	72.625	30.0382
MBR06-10-12cm	0.00752783	0	5.75095	1.91101	1.09654	0.143587	6.48951	1.288	N.D.	N.D.	N.D.	N.D.	7.24594	1.27929	7.24594	1.27929	0.00752783	0	5.75095	1.91101	7.97697	0.880223	13.7354	2.26863		0.666416	40.3998	73707.4	96.4958	69.5608	N.D.	2.05	87	N.D.
MBR06-12-14cm	0.0282294	0.00798447	5.0387	1.21084	0.41797	0.0263242	5.4849	1.24515	N.D.	N.D.	N.D.	N.D.	5.97342	1.39758	5.97342	1.39758	0.0282294	0.00798447	5.0387	1.21084	6.39139	1.4239	11.4583	2.64272		0.687913	49.9908	20289.3	113.689	89.618	-21.1964	1.716	118.625	31
MBR06-14-16cm	0.00940979	0.00266149	7.07619	1.61445	0.956085	0.442726	8.04168	2.05984	N.D.	N.D.	N.D.	N.D.	3.72619	0.679644	3.72619	0.679644	0.00940979	0.00266149	7.07619	1.61445	4.68228	0.236918	11.7679	1.38019		N.D.	N.D.	N.D.	N.D.	N.D.	N.D.	N.D.	N.D.	N.D.

## Sheet: Table S3
Table S3. Comparison of total orgnaic halogen content with previously reported HOC compounds in trench sediments, showing the bulk organic halogen orders of magnitude higher than known pollutants.
Site	Concentration of organic halogen measured in this study										Concentration of halogenated organic compounds from literautre
MBR02	IOH (mg/kg)	STDEV		AOH(mg/kg)	STDEV		TOH(mg/kg)	STDEV			Site/sample type	Measured compounds	Reference
MBR02-0-2	152.746	18.2007		118.78	34.29		271.52	18.99			Mariana Trench sediment	∑PCB	Dasgupta, S., Peng, X., Chen, S., Li, J., Du, M., Zhou, Y.H., Zhong, G., Xu, H., Ta, K., 2018. Toxic anthropogenic pollutants reach the deepest ocean on earth. Geochem. Perspect. Lett. 22–26.
MBR02-2-4	166.007	33.205		137.74	23.46		303.74	40.33				range: 931-4195 ng/kg
MBR02-4-6	176.2	20.2791		389.14	64.26		565.34	44.89				mean: 2424 ng/kg
MBR02-6-8	190.455	20.676		25.33	8.37		215.78	12.31
MBR02-8-10	279.164	11.2278		12.66	1.87		291.82	9.5				∑8PBDEs
MBR02-10-12	260.293	8.60899		15.97	4.8		276.27	8.44				mean: 136 ng/kg
MBR02-12-14	173.948	25.5119		65.5	9.63		239.45	31.73
MBR04-0-2	343.202	54.3188		74.5923	14.4294		417.794	40.4161			Atacama Trench sediment	PCB congeners	Sobek, A., Abel, S., Sanei, H., Bonaglia, S., Li, Z., Horlitz, G., Rudra, A., Oguri, K., Glud, R.N., 2023. Organic matter degradation causes enrichment of organic pollutants in hadal sediments. Nat. Commun. 14
MBR04-2-4	342.965	20.3989		251.18	5.11772		594.145	15.2812				0.72 -41.2 ng/kg
MBR04-4-6	337.558	68.3449		153.194	13.4422		490.751	81.6699
MBR04-6-8	294.177	38.0426		10.1747	2.00295		304.352	36.0397
MBR04-8-10	304.397	59.1688		54.2555	7.53564		358.652	66.5648			Mariana Trench sediment	Σ16PBDEs	Xie, J.Q., Zhang, G.X., Wu, Q., Luo, M., Chen, D.F., Zhang, Y., He, L.S., Li, Y.M., Zhang, Q.H., Lin, T., Jiang, G.B., 2023. First evidence and potential sources of novel brominated flame retardants and BDE 209 in the deepest ocean. J. Hazard. Mater. 448, 130974
MBR04-10-12	304.016	32.0543		11.0572	1.70653		315.073	33.0465				1220 ng/kg
MBR04-12-14	364.48	41.8631		73.0466	7.74867		437.526	47.3064
MBR04-14-16	459.96	21.8968		45.5821	2.91724		505.542	19.3114				Σ9NBFRs
												244 ng/kg
MBR05-0-2	238.414	27.695		100.597	5.78166		339.011	27.5183
MBR05-2-4	159.281	6.09595		79.6273	14.1691		238.908	8.27523			Massue Trench sediment	Σ16PBDEs
MBR05-4-6	156.448	30.2095		33.9198	3.73682		190.367	33.8454				179 ng/kg
MBR05-6-8	155.131	22.9804		5.5311	0.509849		160.662	23.4891
MBR05-8-10	159.969	19.1018		40.5494	5.60281		200.518	24.6997				Σ9NBFRs
MBR05-10-12	105.787	9.07724		18.1004	2.29064		123.887	10.09				1250 ng/kg
MBR05-12-14	138.242	24.2624		36.3606	3.59833		174.603	27.6681
MBR05-14-16	173.839	29.2098		4.89986	0.703646		178.739	29.9087			New Britain Trench sediment	Σ16PBDEs
MBR05-16-18	167.31	5.32871		103.934	6.16882		271.244	0.840116				278 ± 108 ng/kg
MBR05-18-20	197.365	34.0191		67.8181	16.7567		265.183	43.1445
MBR05-20-22	169.256	10.4216		131.207	18.3791		300.463	24.2207				Σ9NBFRs
MBR05-22-24	224.135	54.7715		16.0186	5.21097		240.154	49.5606				314 ± 258 ng/kg
MBR05-24-26	111.686	20.2895		55.4658	5.88142		167.152	24.7284
MBR05-26-28	169.88	18.4953		151.95	22.3006		321.83	40.7959
MBR05-28-30	207.022	27.6918		62.7166	4.76157		269.739	31.4079
MBR06-0-2cm	96.1896	34.561		71.0727	15.868		153.53	49.8903
MBR06-2-4cm	71.8248	0.504455		38.506	3.21198		110.331	2.70753
MBR06-4-6cm	175.165	8.76349		97.1921	21.2508		272.358	30.0143
MBR06-6-8cm	115.133	19.5596		161.188	7.55039		276.321	27.11
MBR06-8-10cm	141.402	26.5546		111.298	33.9111		252.7	34.0789
MBR06-10-12cm	135.773	14.6833		256.869	45.3509		392.642	52.6937
MBR06-12-14cm	112.798	24.5747		211.758	49.5441		324.556	74.1188
MBR06-14-16cm	169.079	46.5786		132.094	24.0934		301.172	22.4852

## Sheet: Table S4-R1
Table S4: Genome quality and taxonomy of the 143 MAGs containing dehalogenase. The red colored names indicate the 10 phyla that were newly identified as HOC degradors by searching against the mibPOPdb database.
MAGs	Phylum	Class	Order	Family	Genus	Species	Completeness(%)	Contamination(%)	N50	CDS no.	GC%	Estimated genome size(Mbp)	Contig no.	S-2-haloacid dehalogenase	Haloacetate dehalogenase	Haloalkane dehalogenase	Reductive dehalogenase
MT_10853m_8-9cm.102	Pseudomonadota	Gammaproteobacteria	Xanthomonadales	SZUA-38			75.21	3.11	5746	4694	63.1	4.45553	377	0	0	1	0
MT_10853m_0-2cm.129	Pseudomonadota	Gammaproteobacteria	Xanthomonadales	SZUA-36	SZUA-36		69.23	2.54	6541	2065	62.9	2.00327	368	0	0	1	0
MBR02_10954m_20-23cm.101	Pseudomonadota	Gammaproteobacteria	Xanthomonadales	SZUA-36	SZUA-36		92.75	2.57	13873	2271	62.7	2.35312	398	0	0	1	0
MT_7061m_8-10cm.15	Pseudomonadota	Gammaproteobacteria	Woeseiales	Woeseiaceae	JACZWL01	JACZWL01 sp022572185	89.06	2.31	25504	2948	63.7	3.04306	388	0	0	1	1
MT_7061m_38-40cm.30	Pseudomonadota	Gammaproteobacteria	Woeseiales	Woeseiaceae	UBA1847	UBA1847 sp022567295	62.8	3.23	5671	2674	63.7	2.38411	346	0	0	1	0
MT_10853m_6-7cm.67	Pseudomonadota	Gammaproteobacteria	Woeseiales	Woeseiaceae	JAADHU01	JAADHU01 sp022563505	85.3	1.99	23219	2987	64	3.1075	394	0	0	1	0
MT_10840m_10-14cm.56	Pseudomonadota	Gammaproteobacteria	Woeseiales	Woeseiaceae	UBA1847		89.05	1.8	35949	2586	64.5	2.68828	391	0	0	1	0
MBR06_6477m_5-10cm.33	Pseudomonadota	Gammaproteobacteria	Woeseiales	Woeseiaceae	B93T1B8	B93T1B8 sp022560695	84.34	1.23	22503	2268	63.9	2.3517	394	0	0	1	0
MBR02_10954m_20-23cm.31	Pseudomonadota	Gammaproteobacteria	Woeseiales	Woeseiaceae	UBA1847	UBA1847 sp022573655	90.39	1.76	20035	2902	63.8	2.92967	391	0	0	1	0
MBR02_10954m_10-15cm.16	Pseudomonadota	Gammaproteobacteria	Woeseiales	Woeseiaceae	UBA1847	UBA1847 sp022563255	82.11	1.06	23873	1950	64.2	1.91325	380	0	0	1	0
MT_10853m_6-7cm.109	Pseudomonadota	Gammaproteobacteria	Woeseiales	Woeseiaceae	JADFGH01	JADFGH01 sp004357475	88.94	1.55	41631	3485	63.3	3.6638	403	0	0	0	1
MT_7061m_38-40cm.5	Myxococcota_A	UBA9160	UBA9160	SMWR01	JACZVU01	JACZVU01 sp022561775	76.97	2.29	7222	2787	63.4	2.81062	390	0	0	1	0
MBR06_6477m_5-10cm.18	Myxococcota_A	UBA9160	UBA9160	SMWR01	JACZXC01	JACZXC01 sp022571825	75.76	1.75	14165	3060	62.8	3.26098	397	0	0	1	0
MBR02_10954m_20-23cm.99	Myxococcota_A	UBA9160	UBA9160	SMWR01	SMWR01	SMWR01 sp004356735	95.48	0.65	27878	3456	62.4	3.66305	388	0	0	1	0
MBR02_10954m_0-5cm.96	Myxococcota_A	UBA9160	UBA9160	UBA4427	DUBZ01	DUBZ01 sp022563535	71.25	2.8	6473	3671	62.8	3.65713	382	0	0	1	0
MBR02_10954m_0-5cm.53	Myxococcota_A	UBA9160	UBA9160	UBA4427	UBA4427		91.27	2.26	22157	3244	62.4	3.5073	389	0	0	1	0
MBR02_10954m_0-5cm.37	Myxococcota_A	UBA9160	UBA9160	UBA4427	DUBZ01		88.84	1.68	11536	4648	62.4	5.08288	396	0	0	1	0
MBR02_10954m_0-5cm.36	Myxococcota_A	UBA9160	UBA9160	UBA4427	UBA4427		67.19	0.97	5260	2598	62.7	2.49312	359	0	0	1	0
MT_10853m_5-6cm.166	Acidobacteriota	UBA890	UBA890	UBA890	UBA890		56.7	3.52	4638	3175	63	3.18982	399	1	0	0	0
MT_10840m_5-10cm.71	Acidobacteriota	UBA890	UBA890	WLXD01	WLXD01		89.69	2.56	12095	3530	64.1	3.86088	433	0	0	1	0
MT_10853m_0-2cm.102	Latescibacterota	UBA2968	UBA8231	UBA8231	UBA8231		98.9	2.69	13377	4981	61.6	5.31007	401	1	0	0	0
MT_10840m_0-5cm.176	Pseudomonadota	Alphaproteobacteria	UBA7887	UBA7887			63.19	1.95	4388	2819	65	2.57862	341	0	1	1	0
MBR02_10954m_15-20cm.45	Chloroflexota	Dehalococcoidia	QGNO01	SHYF01			74.92	0	7982	1817	61.9	1.7641	351	1	0	0	0
MBR06_6477m_0-5cm.60	Pseudomonadota	Alphaproteobacteria	UBA6615	UBA6615	JAPUHN01	JAPUHN01 sp027297685	55.13	1.39	4425	2138	65	1.90221	325	0	1	0	0
MT_7061m_38-40cm.9	Actinomycetota	Acidimicrobiia	UBA5794	ZC4RG35	JACZUI01	JACZUI01 sp022573225	87.89	1.28	8483	3107	63.4	2.70957	334	1	0	1	0
MBR02_10954m_20-23cm.11	Actinomycetota	Acidimicrobiia	UBA5794	ZC4RG35	SZUA-217	SZUA-217 sp004356805	99.15	1.28	19535	2469	63.1	2.32142	361	1	0	0	0
MT_10853m_6-7cm.113	Actinomycetota	Acidimicrobiia	UBA5794	UBA5794	JACZST01	JACZST01 sp022566415	96.81	2.14	12312	2374	65.2	2.32869	362	0	0	1	0
MT_10853m_0-2cm.5	Actinomycetota	Acidimicrobiia	UBA5794	UBA5794	BMS3BBIN02		87.09	0	9122	2200	65.2	1.98448	350	0	0	1	0
MT_10853m_0-2cm.34	Actinomycetota	Acidimicrobiia	UBA5794	Spongiisociaceae			56.34	0	4157	1581	64	1.41681	344	0	0	1	0
MBR02_10954m_20-23cm.38	Actinomycetota	Acidimicrobiia	UBA5794	UBA5794	B3-G11	B3-G11 sp030125685	96.58	4.99	13261	2195	64.6	2.10832	370	0	0	1	0
MBR02_10954m_0-5cm.44	Actinomycetota	Acidimicrobiia	UBA5794	UBA5794	B3-G11	B3-G11 sp004356175	98.29	2.14	19714	2131	64.9	2.01776	362	0	0	1	0
MT_7061m_38-40cm.17	Pseudomonadota	Gammaproteobacteria	UBA4486	UBA4486	SMWN01	SMWN01 sp004356415	93.42	0.14	23148	2227	61.8	2.20776	359	0	0	1	0
MT_10840m_10-14cm.31	Chloroflexota	Dehalococcoidia	UBA3495	UBA3495	JADFFS01	JADFFS01 sp022568195	83.83	0.2	8635	3236	60.7	3.2905	358	1	1	1	1
MBR02_10954m_10-15cm.14	Chloroflexota	Dehalococcoidia	UBA3495	UBA3495	JACZRM01	JACZRM01 sp022576105	77.39	2.38	7127	2619	61	2.64769	345	1	0	0	1
MT_10853m_6-7cm.91	Chloroflexota	Dehalococcoidia	UBA3495	UBA3495	UBA9611	UBA9611 sp022563275	61.19	0.26	5854	1788	60.5	1.71233	341	1	0	0	1
MT_10853m_9-10cm.155	Chloroflexota	Dehalococcoidia	UBA3495	UBA3495	JADFJS01	JADFJS01 sp022566155	73.4	4.07	4448	2253	60.7	2.1044	341	1	0	1	0
MT_10840m_0-5cm.174	Chloroflexota	Dehalococcoidia	UBA3495	GCA-2712585	JAPULR01	JAPULR01 sp027294635	82.82	2.23	5790	1743	60.5	1.57367	338	0	0	0	1
MBR06_6477m_0-5cm.73	Chloroflexota	Dehalococcoidia	UBA3495	GCA-2712585	JAPULR01	JAPULR01 sp027294635	50.42	0	4241	1234	60.5	1.07333	329	0	0	0	1
MT_10853m_2-3cm.66	Chloroflexota	Dehalococcoidia	UBA3495	UBA3495	UBA9611		58.81	0	4522	1044	61	0.963964	338	0	0	0	1
MT_10840m_0-5cm.146	Chloroflexota	Dehalococcoidia	UBA2979	UBA2979			73.38	0.99	6119	1809	65	1.62675	340	0	0	1	0
MBR02_10954m_10-15cm.74	Chloroflexota	Dehalococcoidia	UBA2963	UBA2963	JADFRC01	JADFRC01 sp022561985	87.19	0.2	10003	1937	64	1.92843	360	0	1	0	0
MBR02_10954m_20-23cm.2	Planctomycetota	Phycisphaerae	UBA1845	CAIVHJ01	JACZTW01		72.44	1.65	5853	3321	62.7	3.43517	394	1	0	0	0
MT_10853m_7-8cm.11	Planctomycetota	Phycisphaerae	UBA1845	UBA1845	JADFIX01		78.12	4.04	5926	2989	62.3	3.20844	404	1	0	0	0
MT_10853m_9-10cm.52	Planctomycetota	Phycisphaerae	UBA1845	UBA1845	JADFMZ01		63.12	1.14	4584	1771	62.8	1.89582	398	1	0	0	0
MT_10840m_0-5cm.127	Chloroflexota	Dehalococcoidia	UBA1151	UBA1151	JADFPB01	JADFPB01 sp022562515	69.23	0.99	4999	2297	62.3	2.14658	347	1	0	1	0
MT_10840m_0-5cm.170	Chloroflexota	Dehalococcoidia	UBA1151	UBA1151	UBA1151		51.17	0	4525	1327	63.2	1.23047	350	1	0	0	1
MT_10840m_5-10cm.102	Chloroflexota	Dehalococcoidia	UBA1151	UBA1328	UBA1328		67.95	0	7263	1540	62.6	1.61932	365	1	0	0	0
MT_10840m_5-10cm.122	Chloroflexota	Dehalococcoidia	UBA1151	UBA1151	GCA-2730555	GCA-2730555 sp022574675	86.95	0	8493	2325	62.5	2.3775	359	1	0	0	0
MBR02_10954m_5-10cm.59	Chloroflexota	Dehalococcoidia	UBA1151	UBA1328	UBA1328	UBA1328 sp022564545	87.21	0	7837	2263	62.4	2.35675	368	1	0	0	0
MBR02_10954m_10-15cm.61	Chloroflexota	Dehalococcoidia	UBA1151	UBA1151	GCA-2730555		69.03	1.1	5827	2322	62.7	2.30738	360	1	0	0	1
MBR02_10954m_10-15cm.64	Chloroflexota	Dehalococcoidia	UBA1151	UBA1151	GCA-2730555	GCA-2730555 sp022561735	89.77	0	9051	2308	62.4	2.4436	365	1	0	0	1
MBR06_6477m_0-5cm.5	Chloroflexota	Dehalococcoidia	UBA1151	UBA1151	JADFPB01	JADFPB01 sp022567135	79.33	2.57	4877	2105	62.3	2.01043	349	1	0	0	0
MBR02_10954m_0-5cm.93	Chloroflexota	Dehalococcoidia	UBA1127	UBA1127	UBA1127		81.02	1.16	7188	1764	62.8	1.65847	348	0	0	1	1
MBR06_6477m_0-5cm.41	Myxococcota_A	UBA9160	SZUA-336	SZUA-336	SMWZ01	SMWZ01 sp004356455	93.87	0.32	21848	3351	61.9	3.44626	385	0	0	1	0
MT_6477m.12	Pseudomonadota	Alphaproteobacteria	Sphingomonadales	Sphingomonadaceae	Qipengyuania	Qipengyuania sp001635685	81.7	1.37	21349	2444	65.3	2.42641	369	1	0	0	0
MBR02_10954m_20-23cm.33	Pseudomonadota	Alphaproteobacteria	Sphingomonadales	SMXR01	SMXR01	SMXR01 sp022566215	79.51	0	10420	1327	61.8	1.3328	384	1	0	0	0
MBR02_10954m_20-23cm.83	Pseudomonadota	Alphaproteobacteria	Sphingomonadales	SMXR01	JACZSK01		86.79	0.23	8573	2348	63.1	2.48893	394	1	0	0	0
MBR06_6477m_0-5cm.23	Pseudomonadota	Alphaproteobacteria	Sphingomonadales	SMXR01	JADFIA01	JADFIA01 sp022566895	66.36	0.43	6164	1377	63.3	1.32838	373	1	0	0	0
MT_10840m_0-5cm.155	Pseudomonadota	Alphaproteobacteria	SMXQ01	SMXQ01	JACZQV01		66.46	2.61	10436	2168	62.9	2.16493	364	1	0	0	0
MT_7061m_0-2cm.7	Pseudomonadota	Alphaproteobacteria	SMXQ01	SMXQ01	JACZQV01	JACZQV01 sp022545545	91.36	2.59	8318	2710	63	2.84627	369	1	0	0	0
MT_10853m_0-2cm.174	Pseudomonadota	Alphaproteobacteria	SMXP01	SMXP01	SMXP01	SMXP01 sp004356335	69.25	0	5653	1835	63.5	1.93462	377	0	0	1	0
MT_10840m_5-10cm.69	SM23-31	SM23-31	SM23-31	SM23-31	JADFON01	JADFON01 sp022562855	92.24	2.26	8919	2708	59.4	2.9508	385	1	0	1	0
MT_7061m_0-2cm.1	Chloroflexota	Dehalococcoidia	SM23-28-2	RBG-16-64-32	JADFNQ01	JADFNQ01 sp022561095	66.5	1.98	5367	1450	62.8	1.22432	318	1	0	0	0
MT_10853m_5-6cm.153	Chloroflexota	Dehalococcoidia	SM23-28-2	RBG-16-64-32	CF-162	CF-162 sp022561635	74.98	0	13066	1499	64	1.33983	336	1	0	1	0
MT_10853m_3-4cm.129	Planctomycetota	Phycisphaerae	Sedimentisphaerales	SG8-4	JAIPFM01	JAIPFM01 sp022563885	96.59	0	11753	4238	61.3	5.1214	452	0	0	1	0
MT_10840m_10-14cm.54	SAR324	SAR324	SAR324	JACQKK01	JACZSY01	JACZSY01 sp022573975	80.59	0.89	6562	3114	60.5	3.38518	376	1	0	1	0
MT_10840m_5-10cm.38	SAR324	SAR324	SAR324	JACQKK01	JACZSY01		65.8	0.42	6007	2808	60.2	2.93554	362	1	0	0	0
MBR02_10954m_10-15cm.20	SAR324	SAR324	SAR324	JACQKK01	JACZRV01	JACZRV01 sp022574555	83.61	1.01	7377	3308	61.9	3.37268	369	1	0	1	0
MBR06_6477m_5-10cm.10	SAR324	SAR324	SAR324	JACQKK01	JACZVE01	JACZVE01 sp022572825	83.39	4.27	5829	2548	62.9	2.76534	385	1	0	1	0
MBR06_6477m_5-10cm.9	SAR324	SAR324	SAR324	JACQKK01	JAPUJL01	JAPUJL01 sp027296185	85.5	4.2	9548	3435	61.9	3.73043	382	1	0	1	0
MT_10840m_0-5cm.64	Chloroflexota	Dehalococcoidia	SAR202	UBA11138	Casp-Chloro-G4	Casp-Chloro-G4 sp022572805	92.74	1.19	9770	2727	61.1	2.82401	359	1	0	0	1
MT_10840m_5-10cm.15	Chloroflexota	Dehalococcoidia	SAR202	UBA11138	Casp-Chloro-G4		66.37	3.53	5045	2003	61.2	1.88671	346	1	0	0	0
MBR02_10954m_10-15cm.49	Chloroflexota	Dehalococcoidia	SAR202	UBA11138	Casp-Chloro-G4		94.39	4.16	12884	3480	61.4	3.53765	357	1	0	1	1
MBR02_10954m_5-10cm.2	Chloroflexota	Dehalococcoidia	SAR202	UBA11138	UBA1123		71.78	1.39	4967	2653	62.2	2.47748	340	0	0	0	1
MBR02_10954m_10-15cm.45	Chloroflexota	Dehalococcoidia	SAR202	UBA11138	JADFKI01	JADFKI01 sp022561955	82.61	2.38	6932	2596	60.6	2.59552	357	0	0	0	1
MT_10853m_3-4cm.79	Chloroflexota	Dehalococcoidia	SAR202	UBA11138			50.63	0.99	4439	1893	62	1.87492	358	0	0	0	1
MT_10840m_10-14cm.67	Pseudomonadota	Alphaproteobacteria	Rhodospirillales_A	JADFTO01	JACZQZ01	JACZQZ01 sp022567015	63.5	0.53	4564	1639	63.4	1.64185	378	1	0	0	0
MT_7061m_8-10cm.8	Pseudomonadota	Alphaproteobacteria	Rhodospirillales_A	JADFTO01	JACZQZ01	JACZQZ01 sp022545455	66.33	1.74	5252	2062	63.3	2.01389	360	1	0	0	0
MBR02_10954m_20-23cm.17	Pseudomonadota	Alphaproteobacteria	Rhodospirillales_A	JADFTO01	JADFTO01	JADFTO01 sp022560215	85.67	0.5	8314	2129	61.9	2.16475	378	1	1	0	0
MT_10853m_2-3cm.90	Pseudomonadota	Alphaproteobacteria	Rhodospirillales_A	Casp-alpha2	Casp-alpha2	Casp-alpha2 sp022563215	95.4	0.83	23643	2565	62.5	2.57014	362	1	0	0	0
MT_6477m.22	Pseudomonadota	Alphaproteobacteria	Rhodobacterales	Rhodobacteraceae	Sulfitobacter	Sulfitobacter faviae	99.57	0.16	749497	3206	65.2	3.29676	366	1	0	0	0
MBR06_6477m_0-5cm.29	Pseudomonadota	Alphaproteobacteria	Rhodobacterales	Rhodobacteraceae	Thermohalobaculum		61.57	0.8	4674	2003	64.1	1.93816	352	1	1	0	0
MT_10840m_5-10cm.36	Pseudomonadota	Alphaproteobacteria	Rhizobiales	Methyloligellaceae	UBA2767	UBA2767 sp022567275	88.25	1.91	7936	2398	63.8	2.30707	360	1	0	0	0
MT_10853m_0-2cm.42	Pseudomonadota	Alphaproteobacteria	Rhizobiales	Afifellaceae	CALZIL01		73.94	0.6	6467	2425	64.9	2.33889	355	0	1	0	0
MT_10840m_5-10cm.73	Pseudomonadota	Gammaproteobacteria	Pseudomonadales	Pseudohongiellaceae	UBA9145	UBA9145 sp022566775	71.39	0.86	9422	2363	63.1	2.54651	399	1	0	1	0
MT_6477m.19	Pseudomonadota	Gammaproteobacteria	Pseudomonadales	Halomonadaceae	Vreelandella	Vreelandella piezotolerans	81.9	0	64332	3071	65.4	3.30207	383	1	0	0	0
MT_6477m.24	Pseudomonadota	Gammaproteobacteria	Pseudomonadales	Halomonadaceae	Billgrantia	Billgrantia desiderata	69.14	3.45	7867	4250	63.8	4.08377	350	1	1	0	0
MT_6477m.9	Pseudomonadota	Gammaproteobacteria	Pseudomonadales	Pseudohongiellaceae	Pseudohongiella	Pseudohongiella sp021729085	95.93	0.43	255240	2966	64.6	3.3242	411	1	0	0	0
MBR02_10954m_20-23cm.89	Pseudomonadota	Gammaproteobacteria	Pseudomonadales	Pseudohongiellaceae	UBA9145		86.11	2.16	16433	3332	62.8	3.52695	387	1	0	1	0
MBR02_10954m_0-5cm.51	Pseudomonadota	Gammaproteobacteria	Pseudomonadales	Pseudohongiellaceae	UBA9145	UBA9145 sp022563075	93.51	0.43	37996	3625	63.5	3.89036	386	1	0	1	1
MBR06_6477m_0-5cm.14	Pseudomonadota	Gammaproteobacteria	Pseudomonadales	Azotimanducaceae_A	SMWK01	SMWK01 sp004356895	79.66	1.9	7183	3837	63	3.62156	360	1	0	1	0
MT_10853m_4-5cm.75	Pseudomonadota	Gammaproteobacteria	Pseudomonadales	Azotimanducaceae_A	SMWK01	SMWK01 sp022571865	92.09	2.79	15505	4440	62.7	4.46545	381	1	0	1	0
MT_6477m.4	Pseudomonadota	Gammaproteobacteria	Pseudomonadales	Alcanivoracaceae	Alcanivorax	Alcanivorax jadensis	96.96	0	58429	3371	63	3.65155	380	0	0	1	0
MT_6477m.23	Pseudomonadota	Gammaproteobacteria	Pseudomonadales	Oleiphilaceae	Marinobacter		81.38	0	32881	3325	63.4	3.62111	389	0	0	1	0
MT_6477m.17	Pseudomonadota	Gammaproteobacteria	Pseudomonadales	Oleiphilaceae	Marinobacter	Marinobacter vinifirmus	96.25	0.09	60456	2891	63.2	3.10878	390	0	0	1	0
MT_10853m_0-2cm.88	Pseudomonadota	Gammaproteobacteria	Pseudomonadales	Azotimanducaceae_A	GCA-002726655		87.89	2.75	18459	2856	61.4	2.89559	376	0	0	1	0
MT_10853m_0-2cm.72	Pseudomonadota	Gammaproteobacteria	Pseudomonadales	Azotimanducaceae_A	JAHRVQ01		75.07	3.5	7102	4204	62.1	4.05225	364	0	0	1	0
MT_10853m_0-2cm.21	Pseudomonadota	Gammaproteobacteria	Pseudomonadales	Azotimanducaceae_A	GCA-002726655	GCA-002726655 sp022571415	85.04	4.72	14086	3034	61.7	2.9697	363	0	0	1	0
MBR06_6477m_5-10cm.70	Pseudomonadota	Gammaproteobacteria	Pseudomonadales	Azotimanducaceae_A	JAPULC01		64.43	2.96	4722	3130	63	2.90302	358	0	0	1	0
MBR06_6477m_0-5cm.78	Nitrospirota	Nitrospiria	Nitrospirales	Nitrospiraceae	JACZQN01	JACZQN01 sp022545705	89.77	1.82	7718	2958	62.6	2.77146	362	0	0	1	0
MBR06_6477m_0-5cm.34	Nitrospinota	Nitrospinia	Nitrospinales	Nitrospinaceae	SZUA-226	SZUA-226 sp004357365	88.46	2.56	25430	2292	60.4	2.36614	382	0	0	1	0
MBR02_10954m_0-5cm.32	Sumerlaeota	Sumerlaeia	MVZB01	JAJFLK01			82.62	2.26	6731	2967	61.2	3.29384	414	0	0	1	0
MT_10853m_3-4cm.39	Pseudomonadota	Alphaproteobacteria	MPNO01				59.18	0.87	5203	2129	63.9	2.02222	357	0	0	0	1
MT_10840m_0-5cm.82	Acidobacteriota	Polarisedimenticolia	Polarisedimenticolales	Polarisedimenticolaceae	WVWW01		68.1	4.52	6929	2501	62.7	2.60729	417	1	0	0	0
MBR02_10954m_20-23cm.14	Gemmatimonadota	Gemmatimonadetes	Longimicrobiales	UBA6960			70.24	4.4	5326	3406	61.7	3.32857	394	1	0	1	0
MBR02_10954m_20-23cm.66	Gemmatimonadota	Gemmatimonadetes	Longimicrobiales	UBA6960	JACZXQ01	JACZXQ01 sp022571515	98.9	4.4	42555	3056	61.9	3.32443	420	1	0	1	0
MBR02_10954m_0-5cm.66	Gemmatimonadota	Gemmatimonadetes	Longimicrobiales	UBA6960	UBA2589	UBA2589 sp022564535	96.14	2.3	12490	3310	62.3	3.63312	428	1	0	1	1
MT_10853m_0-2cm.124	Gemmatimonadota	Gemmatimonadetes	Longimicrobiales	UBA6960	UBA1138	UBA1138 sp022560615	83.8	1.1	14760	2728	62.6	2.85203	411	1	0	1	0
MT_10853m_0-2cm.99	Gemmatimonadota	Gemmatimonadetes	Longimicrobiales	UBA6960	UBA1138		88.35	1.1	12883	4120	62.6	4.27513	412	1	0	1	1
MT_10853m_9-10cm.79	Gemmatimonadota	Gemmatimonadetes	Longimicrobiales	UBA6960	UBA822		76.46	3.3	9549	2692	60.8	2.79893	406	1	0	1	0
MT_10853m_7-8cm.115	Gemmatimonadota	Gemmatimonadetes	Longimicrobiales	UBA6960	UBA822	UBA822 sp022564055	80.61	1.65	14561	2453	61.2	2.61728	413	0	0	1	0
MBR02_10954m_10-15cm.97	Gemmatimonadota	Gemmatimonadetes	Longimicrobiales	UBA6960	UBA822	UBA822 sp022563405	83.9	2.2	9882	2801	61.4	2.91609	407	0	0	1	0
MBR02_10954m_0-5cm.131	Pseudomonadota	Alphaproteobacteria	Kiloniellales	J153	JACZWN01		58.1	0	5152	2372	64.6	2.20328	344	1	0	0	0
MBR06_6477m_5-10cm.25	Pseudomonadota	Alphaproteobacteria	Kiloniellales	J153	JACZVL01		65.44	0.51	5639	2785	64.5	2.60302	337	1	1	0	0
MBR02_10954m_20-23cm.70	Pseudomonadota	Alphaproteobacteria	JAAXGF01	JAAXGF01			52.97	1.09	6412	2152	63.7	2.00852	358	1	0	0	0
MT_10853m_3-4cm.35	Pseudomonadota	Alphaproteobacteria	JAAXGF01	JAAXGF01			85.36	2.17	7610	2871	65.1	2.89385	371	1	0	0	0
MT_10853m_4-5cm.3	Pseudomonadota	Alphaproteobacteria	JAAXGF01	JAAXGF01			72.7	1.41	5089	2221	63.6	2.13433	363	1	0	1	0
MT_10840m_5-10cm.46	Actinomycetota	Acidimicrobiia	IMCC26256	JANYLB01	JANYLB01		97.44	1.28	22164	2616	65.3	2.58782	375	0	0	1	0
MT_10853m_7-8cm.57	Hydrogenedentota	Hydrogenedentia	Hydrogenedentiales	GCA-2746185	JASJYE01		73.97	2.4	7806	3080	62.3	3.29169	387	0	0	1	0
MBR02_10954m_20-23cm.79	Hydrogenedentota	Hydrogenedentia	Hydrogenedentiales	GCA-2746185	JASJYE01	JASJYE01 sp030123645	89.01	2.2	8766	3389	62	3.78368	404	0	0	1	0
MBR02_10954m_20-23cm.62	Hydrogenedentota	Hydrogenedentia	Hydrogenedentiales	GCA-2746185	JASJYE01		84.42	2.2	6374	3066	63	3.21516	396	0	0	1	0
MBR02_10954m_10-15cm.9	Hydrogenedentota	Hydrogenedentia	Hydrogenedentiales				84.97	4.95	6994	3820	63	4.03944	403	0	0	1	0
MBR06_6477m_0-5cm.72	Gemmatimonadota	Gemmatimonadetes	Gemmatimonadales	GWC2-71-9	B16T1B5	B16T1B5 sp022573095	93.41	4.59	20690	2302	62.7	2.33771	389	1	0	0	0
MBR02_10954m_5-10cm.69	Pseudomonadota	Gammaproteobacteria	GCA-001735895	GCA-001735895	GCA-001735895	GCA-001735895 sp022566015	86.09	0.82	8679	2347	61.7	2.28921	356	1	0	0	0
MT_6477m.25	Bacteroidota	Bacteroidia	Flavobacteriales	Flavobacteriaceae	Zunongwangia	Zunongwangia mangrovi	99.24	0.24	73143	3330	62.2	3.76063	394	1	0	0	0
MT_10840m_5-10cm.119	Pseudomonadota	Gammaproteobacteria	Enterobacterales	Alteromonadaceae	Idiomarina	Idiomarina abyssalis	91.74	0.57	23527	2448	64	2.51007	391	1	0	0	0
MT_6477m.27	Pseudomonadota	Gammaproteobacteria	Enterobacterales	Alteromonadaceae	Alteromonas	Alteromonas abrolhosensis	64.88	0.05	11343	2124	65.3	2.29894	381	0	0	1	0
MBR02_10954m_10-15cm.1	Chloroflexota	Dehalococcoidia	DSTF01	RBG-16-68-14	SZUA-185		56.1	2.97	4019	1643	63.5	1.43245	339	1	0	0	0
MBR02_10954m_0-5cm.105	Chloroflexota	Dehalococcoidia	DSTF01	RBG-16-68-14			75.09	2.25	4937	2365	63.8	2.21419	351	1	0	1	0
MBR02_10954m_10-15cm.63	Chloroflexota	Dehalococcoidia	DSTF01	RBG-16-68-14	SZUA-185		51.71	1.98	5090	2240	64.1	2.02669	340	0	1	1	0
MT_10853m_7-8cm.47	Chloroflexota	Dehalococcoidia	DSTF01	RBG-16-68-14			64.85	4.68	4404	1752	63.6	1.55517	338	0	0	1	0
MBR02_10954m_20-23cm.102	Chloroflexota	Dehalococcoidia	DSTF01	RBG-16-68-14	SZUA-185	SZUA-185 sp022561355	62.93	1.98	6139	1864	63.7	1.73069	352	0	0	1	0
MBR02_10954m_20-23cm.72	Chloroflexota	Dehalococcoidia	Dehalococcoidales	DAOWLH01	DAOWLH01		55.85	2.31	4197	712	61.3	0.578253	318	0	0	0	1
MBR02_10954m_0-5cm.20	Bacteroidota	Bacteroidia	Cytophagales	Cyclobacteriaceae	SZUA-230	SZUA-230 sp022571715	95.09	1.55	22994	3168	60.5	3.60732	407	1	0	1	0
MT_10853m_0-2cm.29	Bacteroidota	Bacteroidia	Cytophagales	Cyclobacteriaceae	S012-113		66.44	1.49	4819	2472	61.9	2.20214	349	1	0	0	0
MT_10853m_3-4cm.73	KSB1	UBA2214	CR04bin15	N075bin58	N075bin58	N075bin58 sp004356825	96.64	3.3	17301	3920	61.5	4.48563	421	0	0	1	0
MT_10853m_7-8cm.26	Acidobacteriota	Terriglobia	Bryobacterales	UBA6623	UBA6623		56.18	1.09	4315	3044	62	3.1681	395	1	0	0	0
MT_10908m_0-3cm.13	Chloroflexota	Anaerolineae	Anaerolineales	E44-bin32	JADFRG01	JADFRG01 sp022561385	86.36	4.55	33718	2498	63.1	2.5731	375	0	0	1	0
MBR06_6477m_0-5cm.45	Pseudomonadota	Gammaproteobacteria	Acidiferrobacterales	SPGG2	VRUB01		85.26	3.81	8011	3053	64	2.9291	357	1	1	0	0
MBR06_6477m_0-5cm.85	Pseudomonadota	Gammaproteobacteria	Acidiferrobacterales	SPGG2	SPGG2		92.17	1.83	23740	3205	63.4	3.12191	362	1	0	0	0
MBR06_6477m_0-5cm.40	Acidobacteriota	Terriglobia	2-12-FULL-54-10	2-12-FULL-54-10	JADFGZ01	JADFGZ01 sp022567475	51.53	0	4265	1895	62.2	1.88566	383	1	0	0	0
MT_10840m_5-10cm.104	Pseudomonadota	Alphaproteobacteria	SHVP01	SHVP01	JADFIH01	JADFIH01 sp022566715	90.33	2.12	15214	2965	63.3	3.07168	366	1	0	1	1
MBR06_6477m_5-10cm.30	Pseudomonadota	Alphaproteobacteria	JACZXZ01	JACZXZ01	JACZXZ01	JACZXZ01 sp022571365	88.01	2.26	8618	1902	63.6	1.99165	380	1	0	0	0

## Sheet: Table S5-R2
Table S5. Relative abundance and covered fraction of the dehalogenation MAGs in the sediment metagenomes from the Mariana Trench. Red color labelled the values with covered fractions < 20%.
	Metagenomes from the Mariana Trench
MAGs	MBR02_10954m_0-5cm		MBR02_10954m_5-10cm		MBR02_10954m_10-15cm		MBR02_10954m_15-20cm		MBR02_10954m_20-23cm		MBR04_5437m_0-5cm		MBR06_6477m_0-5cm		MBR06_6477m_5-10cm		MT_7061m_0-2cm		MT_7061m_8-10cm		MT_7061m_38-40cm		MT_10840m_0-5cm		MT_10840m_5-10cm		MT_10840m_10-14cm		MT_10853m_0-2cm		MT_10853m_2-3cm		MT_10853m_3-4cm		MT_10853m_4-5cm		MT_10853m_5-6cm		MT_10853m_6-7cm		MT_10853m_7-8cm		MT_10853m_8-9cm		MT_10853m_9-10cm		MT_10908m_0-3cm		MT_10908m_6-9cm
	Relative abundance	Covered Fraction	Relative abundance	Covered Fraction	Relative abundance	Covered Fraction	Relative abundance	Covered Fraction	Relative abundance	Covered Fraction	Relative abundance	Covered Fraction	Relative abundance	Covered Fraction	Relative abundance	Covered Fraction	Relative abundance	Covered Fraction	Relative abundance	Covered Fraction	Relative abundance	Covered Fraction	Relative abundance	Covered Fraction	Relative abundance	Covered Fraction	Relative abundance	Covered Fraction	Relative abundance	Covered Fraction	Relative abundance	Covered Fraction	Relative abundance	Covered Fraction	Relative abundance	Covered Fraction	Relative abundance	Covered Fraction	Relative abundance	Covered Fraction	Relative abundance	Covered Fraction	Relative abundance	Covered Fraction	Relative abundance	Covered Fraction	Relative abundance	Covered Fraction	Relative abundance
MBR06_6477m_0-5cm.40	0	0	0	0	0	0	0	0	0	0	0.048197	0.941992	0.0854773	0.999791	0.0820419	0.989066	0.0661712	0.513566	0.130863	0.72109	0.155503	0.882204	0.0027079	0	0.00292858	0	0	0	0	0	0	0	0.00405799	0	0.00452824	0	0.0041824	0	0.00387755	0	0.00336282	0	0	0	0	0	0	0	0
MT_10840m_0-5cm.82	0.149698	0.993638	0.0113163	0.344313	0.00640107	0.244318	0.0119634	0.460612	0.0112578	0.510408	0.0958096	0.927458	0.0756539	0.941741	0.0407732	0.86625	0.0372897	0.331399	0	0	0.0819911	0.716296	0.0544963	0.999723	0.00488143	0	0	0	0.0695366	0.995522	0.0122238	0.557776	0.00975233	0.318331	0.00814035	0.221654	0.00739342	0.197977	0.00638523	0.174376	0.0056914	0.178604	0.00529096	0.159827	0.00563928	0.208506	0	0	0
MT_10840m_5-10cm.71	0.0400962	0.883244	0.0521648	0.926163	0.0574238	0.940281	0.0399173	0.854083	0.0472602	0.883731	0.00993039	0.299915	0.0121956	0.405372	0.00803731	0.183928	0	0	0.0118427	0.113591	0	0	0.0764537	0.9972	0.0804233	0.99965	0.074415	0.966082	0.0325792	0.935232	0.0323638	0.886103	0.0357869	0.877262	0.0370143	0.885852	0.0379254	0.924633	0.0367009	0.902227	0.0368644	0.904951	0.0363999	0.870531	0.0391387	0.937119	0.051841	0.364953	0.075084
MT_10853m_5-6cm.166	0.0385882	0.864516	0.0211069	0.633857	0.014611	0.477	0.00857351	0.211853	0.0069163	0.207244	0.0273549	0.6911	0.0306448	0.761133	0.0259828	0.593422	0.0136579	0.118028	0	0	0.0563509	0.450562	0.0396466	0.979061	0.0405204	0.979166	0.0208103	0.564919	0.0284632	0.92069	0.027635	0.856572	0.0577157	0.976189	0.0515005	0.962867	0.0639933	0.994704	0.0482086	0.96106	0.0486348	0.960058	0.0397629	0.902419	0.0395834	0.941971	0	0	0
MT_10853m_7-8cm.26	0.0165475	0.592403	0.025595	0.726293	0.0475278	0.920348	0.0209771	0.651109	0.00561868	0.216473	0.0152743	0.555284	0.0195003	0.682093	0.0147345	0.533118	0.0124686	0.123794	0.0132819	0.106693	0.0160036	0.164888	0.0170311	0.753206	0.0290646	0.95187	0.0286113	0.774267	0.0301506	0.937345	0.0339376	0.901465	0.0818768	0.988535	0.0751814	0.986661	0.103245	0.995974	0.0830485	0.993901	0.0834716	0.997202	0.0861105	0.991927	0.106132	0.997564	0.0129363	0.105064	0
MBR02_10954m_0-5cm.44	0.155453	0.999795	0.0974495	0.977354	0.0771554	0.968586	0.0964059	0.965212	0.145643	0.969019	0.00346495	0	0.00271815	0	0	0	0	0	0	0	0	0	0.129268	0.998169	0.0450492	0.978922	0.0336012	0.835766	0.125519	0.999185	0.0729628	0.981029	0.0557343	0.966302	0.0554049	0.962637	0.0532712	0.970976	0.0597216	0.971313	0.0620497	0.972279	0.0662544	0.96909	0.0593045	0.976694	0.0316817	0.249317	0.027807
MBR02_10954m_20-23cm.11	0.1596	0.953056	0.457954	0.952169	0.412567	0.960602	0.2398	0.999037	0.183468	0.999936	0.348803	0.933832	0.483953	0.946219	0.547678	0.940513	0.29954	0.889587	0.0616619	0.463451	1.42984	0.926766	0.512314	0.962422	0.605536	0.958912	0.46513	0.95555	0.391602	0.95336	0.561128	0.947253	0.819953	0.949599	0.81134	0.947659	0.821986	0.949438	0.927282	0.950557	1.03897	0.951781	0.969185	0.949588	0.952844	0.953686	0.219179	0.811276	0.28367
MBR02_10954m_20-23cm.38	0	0	0	0	0	0	0.149107	0.996387	0.152014	0.999752	0	0	0	0	0	0	0	0	0	0	0	0	0.0210187	0.726514	0.00736832	0.286024	0.0159738	0.498501	0.00790939	0.184309	0	0	0	0	0	0	0	0	0	0	0	0	0.00634165	0.107737	0.00746692	0.208698	0	0	0
MT_10840m_5-10cm.46	0.10085	0.99896	0.0723165	0.985732	0.0972058	0.995495	0.0748747	0.985844	0.0603291	0.979127	0	0	0.00277481	0	0.00486207	0.263317	0	0	0	0	0	0	0.214386	0.99996	0.124193	0.999975	0.109841	0.994971	0.11175	0.999464	0.103808	0.99826	0.120558	0.999056	0.12361	0.998617	0.0866804	0.997674	0.0959772	0.997377	0.0805259	0.996007	0.0750814	0.99114	0.0877539	0.998023	0.0334947	0.264292	0.0652436
MT_10853m_0-2cm.34	0.0243074	0.805927	0.0192173	0.619544	0.0128461	0.48833	0.00686013	0.298229	0.00518296	0.280006	0.0115629	0.451818	0.0069731	0.2984	0.00538521	0.121488	0	0	0	0	0	0	0.0431794	0.986683	0.0334937	0.967227	0.0222621	0.700488	0.0459832	0.992025	0.0267641	0.852121	0.0244627	0.7793	0.0289138	0.831496	0.0272024	0.867166	0.0353926	0.912631	0.0334145	0.895324	0.0303149	0.844234	0.0313667	0.904491	0.0149718	0.125631	0.0242922
MT_10853m_0-2cm.5	0.0715483	0.986597	0.0505888	0.920755	0.0785436	0.954136	0.0643246	0.90036	0.0356975	0.84945	0	0	0	0	0	0	0	0	0	0	0	0	0.0903179	0.996728	0.0483438	0.985822	0.0660813	0.920555	0.111301	0.999316	0.0652738	0.978891	0.0419009	0.921969	0.0422368	0.917179	0.0356845	0.921965	0.0447399	0.941687	0.0405978	0.926194	0.0396063	0.886717	0.0425211	0.941488	0.0419677	0.315916	0.0868689
MT_10853m_6-7cm.113	0.0850575	0.994021	0.227554	0.999024	0.21243	0.993736	0.0878988	0.979711	0.0693406	0.971802	0.206701	0.917535	0.194299	0.980118	0.311215	0.982303	0.125966	0.713748	0.0246227	0.23266	0.156752	0.882272	0.25004	0.999839	0.244558	0.999836	0.164629	0.997013	0.103161	0.998956	0.161327	0.998901	0.217694	0.999499	0.228763	0.999505	0.237645	0.999732	0.214509	0.999818	0.216089	0.999688	0.198237	0.999425	0.205265	0.999779	0.0893089	0.545869	0.151461
MT_7061m_38-40cm.9	0.0177635	0.516543	0.0497069	0.7993	0.0613904	0.854289	0.0379271	0.76909	0.0363257	0.789629	0.0820007	0.863299	0.0933795	0.903091	0.115054	0.9156	0.0499955	0.384977	0	0	0.389604	0.99955	0.0555098	0.893953	0.0740927	0.913423	0.0735226	0.861895	0.0270208	0.767201	0.0446799	0.817998	0.0650025	0.861123	0.0666865	0.865288	0.0695473	0.883613	0.0863213	0.887157	0.0993649	0.892765	0.104664	0.884997	0.104205	0.898503	0.0188927	0.111349	0
MBR02_10954m_0-5cm.20	0.278779	0.999999	0.456674	0.999825	0.0389518	0.952354	0.00831595	0.699264	0.00498289	0.660615	0	0	0.00824463	0.499467	0.0041592	0.333354	0.0309493	0.312886	0	0	0	0	0.239265	0.999968	0.0664543	0.998177	0.0266234	0.792918	0.351945	0.99999	0.252987	0.999851	0.225729	0.999865	0.220526	0.999825	0.216726	0.999788	0.193779	0.999514	0.148011	0.999315	0.12529	0.998346	0.108748	0.998597	0.472833	0.988825	0.243522
MT_10853m_0-2cm.29	0.0298949	0.869594	0.0079598	0.267073	0.00381554	0	0	0	0	0	0	0	0	0	0	0	0	0	0	0	0	0	0.0173876	0.817029	0.00398218	0.294177	0	0	0.045927	0.994497	0.0115024	0.553937	0.00894255	0.427177	0.00807122	0.375926	0.011114	0.571702	0.0111504	0.536495	0.00801505	0.405346	0.00964011	0.415262	0.0122228	0.562159	0	0	0
MT_6477m.25	0	0	0	0	0	0	0	0	0	0	0	0	0	0	0	0	0	0	0	0	0	0	0	0	0	0	0	0	0	0	0	0	0	0	0	0	0	0	0	0	0	0	0	0	0	0	0	0	0
MBR02_10954m_0-5cm.105	0.226441	0.999914	0.257725	0.987469	0.0470155	0.834832	0.0589576	0.869342	0.0809313	0.926621	0.051553	0.836063	0.0785441	0.876785	0.12099	0.88192	0.0409068	0.321422	0	0	0.0477359	0.209027	0.414088	0.999494	0.39163	0.987278	0.4054	0.967428	0.202017	0.998699	0.243983	0.997457	0.261747	0.994891	0.265686	0.987831	0.27263	0.992248	0.260242	0.974311	0.24685	0.981974	0.24824	0.971118	0.295041	0.976414	0.223481	0.786697	0.233374
MBR02_10954m_0-5cm.93	0.131696	0.999939	0.0961886	0.988064	0.0850397	0.981836	0.0320915	0.823648	0	0	0.0335555	0.863827	0.0135734	0.651862	0.00645408	0.319991	0.0104335	0.110011	0	0	0	0	0.121172	0.998826	0.0721984	0.995565	0.0625392	0.96251	0.102323	0.997847	0.073635	0.984922	0.0657174	0.975851	0.0692156	0.97842	0.0653223	0.983201	0.06399	0.976634	0.0670679	0.980676	0.0653482	0.972843	0.0575408	0.978818	0.0974619	0.58217	0.108303
MBR02_10954m_10-15cm.1	0.0240257	0.329507	0.0346542	0.433799	0.114004	0.999154	0.0426755	0.569627	0.0361011	0.396884	0.0218188	0.476539	0.0337926	0.580995	0.0326687	0.510185	0.0179133	0.148635	0	0	0.0697156	0.369224	0.0399223	0.468503	0.0339472	0.451087	0.0310271	0.333952	0.0265778	0.388616	0.026426	0.287687	0.0271784	0.291739	0.0287035	0.28975	0.025169	0.29539	0.0273903	0.306998	0.0276656	0.366607	0.0262134	0.340245	0.0262426	0.351249	0.0372272	0.175119	0.0602274
MBR02_10954m_10-15cm.14	0.0805916	0.957921	0.140567	0.977865	0.151993	0.999651	0.0356006	0.839296	0	0	0.0503483	0.867442	0.0512406	0.883493	0.0421856	0.820653	0.0241888	0.207284	0	0	0	0	0.14045	0.980632	0.132665	0.984665	0.110986	0.972231	0.0933638	0.968694	0.0792722	0.954794	0.0940504	0.958985	0.112154	0.961622	0.10863	0.966136	0.134451	0.968046	0.131898	0.970958	0.131133	0.972008	0.124095	0.978056	0.143397	0.695654	0.147491
MBR02_10954m_10-15cm.45	0.0481518	0.916624	0.131087	0.980817	0.203972	0.99988	0.0254269	0.727896	0.00567414	0.214075	0.0485259	0.800137	0.0793909	0.913092	0.0789732	0.900648	0.0342219	0.29845	0	0	0.121837	0.68504	0.106418	0.975547	0.109844	0.98224	0.106375	0.973472	0.0602299	0.946176	0.0568149	0.888764	0.077043	0.908357	0.0926082	0.92318	0.0883595	0.937353	0.105898	0.955066	0.112688	0.962518	0.112136	0.966599	0.110059	0.977964	0.118482	0.62719	0.160412
MBR02_10954m_10-15cm.49	0.0258336	0.74868	0.0213311	0.378633	0.188469	0.999879	0.0793194	0.978193	0.00596595	0.290664	0.00437772	0	0	0	0	0	0	0	0	0	0	0	0.0130655	0.326738	0.00974961	0.163724	0.0115412	0.198056	0.0145337	0.543884	0.00851822	0.133541	0.0118536	0.145381	0.0119999	0.125785	0.0120624	0.123168	0.0122529	0.122849	0.0131758	0.129847	0.0138131	0.131212	0.0135496	0.184206	0	0	0.027824
MBR02_10954m_10-15cm.61	0.0961845	0.920953	0.0202755	0.406278	0.15085	0.999661	0.0580357	0.917011	0.0172941	0.240507	0.00874251	0.40478	0.0066654	0.329255	0.00390934	0	0	0	0	0	0	0	0.017756	0.576862	0.0128532	0.364398	0.0152972	0.234189	0.0190956	0.710537	0.00801742	0.237361	0.00743071	0.185071	0.00769618	0.172631	0.00664961	0.172293	0.00892846	0.191489	0.0119716	0.243774	0.0123185	0.253166	0.0109971	0.275844	0	0	0.034847
MBR02_10954m_10-15cm.63	0.106431	0.855487	0.113197	0.784886	0.24338	0.999819	0.193937	0.981463	0.143022	0.903019	0.0187362	0.469592	0.0219433	0.553617	0.0215405	0.477519	0.0146542	0.119845	0	0	0.0375507	0.216328	0.136142	0.884725	0.0778881	0.72471	0.0677691	0.628967	0.0907832	0.843543	0.0701132	0.693423	0.062914	0.582921	0.0627833	0.510903	0.054396	0.505073	0.0544637	0.447407	0.0550239	0.514357	0.050207	0.460375	0.0516084	0.501917	0.119924	0.444005	0.180906
MBR02_10954m_10-15cm.64	0.254884	0.972042	0.12102	0.961448	0.240001	0.99991	0.19252	0.997589	0.123357	0.989618	0.00413745	0	0.00355049	0	0	0	0	0	0	0	0	0	0.116889	0.974953	0.0974025	0.972849	0.136314	0.973059	0.0917446	0.961326	0.0469337	0.901555	0.0408431	0.854229	0.0442594	0.866855	0.0354961	0.855785	0.0574196	0.921152	0.085672	0.948009	0.0815001	0.941864	0.0731891	0.951369	0.0992004	0.569793	0.113237
MBR02_10954m_10-15cm.74	0.348775	0.99665	0.457251	0.998477	0.458312	0.999984	0.134941	0.998848	0.00602944	0.159489	0.0892246	0.74038	0.131555	0.763784	0.173679	0.780831	0.051006	0.317325	0.0628113	0.330775	0.531763	0.791465	0.486523	0.997206	0.579248	0.99895	0.500852	0.994177	0.158542	0.988116	0.236795	0.992164	0.282994	0.994603	0.26173	0.994769	0.277904	0.99608	0.265921	0.996216	0.325827	0.997215	0.301995	0.996758	0.269506	0.997326	0.427154	0.916952	0.563984
MBR02_10954m_15-20cm.45	0.00804242	0.299616	0.0168609	0.438964	0.0156425	0.465715	0.293105	0.999988	0.316289	0.998137	0.00535285	0.157597	0.00441209	0	0.00675141	0.178392	0	0	0	0	0	0	0.0175387	0.582008	0.0177894	0.546119	0.0193159	0.50827	0.00696443	0.275093	0.00846616	0.189747	0.0112022	0.206839	0.011376	0.20981	0.011779	0.236277	0.0128797	0.234296	0.0142644	0.273821	0.012282	0.281498	0.0131863	0.318153	0.0166025	0.108962	0
MBR02_10954m_20-23cm.102	0.193101	0.936389	0.401853	0.951034	0.464801	0.977541	0.757199	0.999991	1.10914	0.999986	0.0273183	0.581164	0.0384075	0.756988	0.0362393	0.635355	0.0426244	0.327944	0	0	0.125272	0.56639	0.351618	0.954357	0.347416	0.948644	0.302777	0.946488	0.203781	0.93959	0.242212	0.935364	0.300369	0.942654	0.286818	0.939774	0.260125	0.94457	0.253299	0.935921	0.258221	0.94492	0.242469	0.940444	0.259237	0.95742	0.486304	0.855286	0.806296
MBR02_10954m_20-23cm.72	0	0	0	0	0	0	0.0656117	0.972291	0.0788402	0.999912	0	0	0	0	0	0	0	0	0	0	0	0	0	0	0	0	0	0	0	0	0	0	0	0	0	0	0	0	0	0	0	0	0	0	0	0	0	0	0
MBR02_10954m_5-10cm.2	0.0949919	0.988016	0.157688	0.99947	0.0476693	0.916224	0.0309871	0.756126	0.0241646	0.734484	0.00913782	0.354652	0.00940809	0.386864	0.0085325	0.30674	0	0	0.0114643	0.105667	0.0102448	0.123988	0.0773059	0.994894	0.0484263	0.978363	0.0415439	0.84506	0.0640613	0.987659	0.0653447	0.975344	0.0719086	0.974575	0.0730355	0.97271	0.0671531	0.976374	0.0514917	0.916643	0.0560504	0.944499	0.0653166	0.95515	0.0519712	0.93909	0.126776	0.668562	0.113502
MBR02_10954m_5-10cm.59	0.3565	0.999167	0.376347	0.999885	0.0959559	0.90645	0.0559459	0.705372	0.0353495	0.640771	0.0381298	0.816727	0.0901806	0.957934	0.0986544	0.950164	0.0600764	0.46996	0.0767225	0.525321	0.306041	0.918688	0.490144	0.999877	0.488001	0.999855	0.426034	0.999253	0.3903	0.999649	0.314305	0.999444	0.327905	0.999561	0.380574	0.999576	0.376198	0.999711	0.485814	0.999733	0.50987	0.999868	0.501238	0.999724	0.472727	0.999868	0.387929	0.957134	0.254721
MBR06_6477m_0-5cm.5	0.0113512	0.251631	0.0122051	0.253271	0.0265025	0.362381	0.0230072	0.335072	0.0163016	0.305388	0.066721	0.959633	0.101643	0.999698	0.114593	0.988467	0.093349	0.627705	0.0494685	0.388918	0.147202	0.839976	0.0132732	0.417747	0.0189788	0.686795	0.02085	0.522427	0.00647254	0.204774	0.00829005	0.240445	0.0106893	0.278096	0.011326	0.285784	0.0109422	0.296833	0.0140503	0.404057	0.0219785	0.614654	0.0248823	0.630006	0.0164552	0.52284	0	0	0
MBR06_6477m_0-5cm.73	0.0125651	0.435875	0.0281121	0.554067	0.00483231	0	0	0	0	0	0.0541713	0.947142	0.0697441	0.997261	0.0557132	0.949372	0.0410174	0.346495	0	0	0.0158323	0.150389	0.0278886	0.670626	0.0343698	0.698488	0.0266682	0.533007	0.0212305	0.640229	0.0214349	0.564937	0.0239302	0.579908	0.0283698	0.606181	0.0280532	0.636923	0.0328727	0.643663	0.0338716	0.655642	0.0335023	0.62866	0.0308302	0.658081	0.0289273	0.201488	0.0229673
MT_10840m_0-5cm.127	0.0557689	0.947191	0.0729887	0.93949	0.141498	0.918571	0.145526	0.888035	0.120892	0.874879	0.0184191	0.494599	0.025509	0.688239	0.0282493	0.64853	0.0247488	0.213467	0.0636527	0.44691	0.0446866	0.370816	0.0677487	0.99926	0.0672386	0.988784	0.0694093	0.940329	0.0356997	0.953716	0.0441342	0.940479	0.050744	0.940865	0.0525569	0.943562	0.0490334	0.955446	0.0541766	0.957454	0.0615911	0.965816	0.062093	0.954412	0.0525655	0.962366	0.0762369	0.485306	0.103046
MT_10840m_0-5cm.146	0.0865718	0.995053	0.101737	0.986207	0.169343	0.983318	0.14808	0.982887	0.137288	0.96709	0.0111455	0.409715	0.0195282	0.650067	0.0168673	0.531321	0	0	0	0	0	0	0.130899	0.999848	0.123547	0.998946	0.23542	0.981117	0.0601641	0.984841	0.059249	0.974997	0.0703894	0.980424	0.0605686	0.968932	0.0654917	0.985615	0.0690188	0.982634	0.0794355	0.988431	0.0940645	0.988362	0.110833	0.995266	0.0683128	0.453289	0.129127
MT_10840m_0-5cm.170	0.0600209	0.983156	0.0563064	0.952676	0.0617691	0.962255	0.0104672	0.386656	0	0	0.00598557	0.316498	0.0095264	0.533812	0.00419265	0.217515	0	0	0	0	0	0	0.0515351	0.999792	0.0390954	0.988202	0.0261837	0.773471	0.0409125	0.983359	0.0367715	0.938336	0.0363826	0.924271	0.0395097	0.931471	0.0385383	0.954988	0.0405792	0.948949	0.0399643	0.947076	0.038281	0.919829	0.0322327	0.933257	0.0532857	0.388996	0.0631215
MT_10840m_0-5cm.174	0.0277197	0.846938	0.0644274	0.962427	0.00776133	0.231163	0	0	0	0	0.0334046	0.724361	0.0375804	0.785698	0.0337276	0.732436	0.0358147	0.309698	0	0	0.010391	0.126013	0.0706499	0.999206	0.0787943	0.995816	0.0619959	0.951869	0.0493921	0.984406	0.0496795	0.965115	0.0552367	0.964855	0.0652625	0.976222	0.064437	0.985179	0.0759131	0.986481	0.0782327	0.987532	0.0787191	0.982404	0.0703514	0.988981	0.0670506	0.445815	0.0476767
MT_10840m_0-5cm.64	0.206387	0.99598	0.260478	0.999375	0.19539	0.978432	0.0647358	0.932651	0.00994255	0.493393	0.00963022	0.41794	0.018556	0.730176	0.0169146	0.619421	0.0156429	0.155319	0	0	0	0	0.239585	0.999994	0.191637	0.999804	0.199404	0.999406	0.185366	0.999725	0.173465	0.999415	0.247239	0.999552	0.242511	0.999652	0.229025	0.999702	0.227869	0.999608	0.273877	0.999754	0.273678	0.999576	0.243556	0.999709	0.270828	0.908684	0.223061
MT_10840m_10-14cm.31	0.202342	0.998011	0.365563	0.999259	0.0396966	0.786315	0.00872756	0.244055	0	0	0.149992	0.936358	0.217057	0.967714	0.372621	0.978264	0.286268	0.878785	0.0883703	0.572028	0.248577	0.913705	0.496093	0.999882	0.574802	0.999898	0.315534	0.999961	0.310664	0.999384	0.423116	0.998917	0.615725	0.998956	0.650835	0.998968	0.681533	0.999195	0.733604	0.999492	0.623092	0.999688	0.569159	0.99976	0.559793	0.999826	0.598214	0.984769	0.230317
MT_10840m_5-10cm.102	0.0518622	0.933268	0.0522952	0.915533	0.0313796	0.589531	0.017682	0.370622	0.0100731	0.280965	0.0165318	0.577741	0.0150073	0.583778	0.0154943	0.549535	0	0	0	0	0.0203422	0.215883	0.0874218	0.998962	0.111337	0.999941	0.103042	0.992398	0.0505859	0.975056	0.0478012	0.954419	0.056575	0.968867	0.072713	0.986611	0.0770112	0.994519	0.102613	0.996993	0.103503	0.997813	0.103075	0.995815	0.0937736	0.997848	0.0735425	0.472921	0.0378073
MT_10840m_5-10cm.122	0.084108	0.99331	0.130568	0.997617	0.0297683	0.721986	0.0237415	0.644787	0.01463	0.532995	0.00757306	0.244515	0.0187694	0.690739	0.0159781	0.548914	0.0139855	0.129605	0.045312	0.379343	0.0157276	0.156399	0.191206	0.999881	0.215209	0.999973	0.218254	0.998598	0.0888775	0.998448	0.113561	0.997533	0.133307	0.998731	0.153722	0.999123	0.129426	0.998879	0.154676	0.99924	0.189319	0.999507	0.189901	0.999338	0.158601	0.999548	0.180617	0.798112	0.168601
MT_10840m_5-10cm.15	0.0120122	0.415771	0.0154933	0.410046	0.0142412	0.315958	0.00455639	0	0	0	0.00648978	0.298153	0.00573724	0.265712	0.00436527	0	0	0	0	0	0	0	0.0274296	0.908883	0.0535845	0.999765	0.0333709	0.803468	0.0158525	0.710521	0.0120601	0.487554	0.0175583	0.616947	0.0250756	0.77521	0.0242683	0.826661	0.0405296	0.94159	0.0498774	0.968663	0.0415007	0.92196	0.0404476	0.954976	0.0158781	0.113613	0
MT_10853m_2-3cm.66	0.635362	0.999645	0.29869	0.998998	0.292559	0.990945	0.070027	0.865583	0.0047278	0.266032	0.0479363	0.748601	0.0393191	0.705525	0.0309854	0.536833	0.0271998	0.222226	0.0307938	0.252787	0.0466155	0.321477	0.332042	0.999871	0.182533	0.999266	0.184638	0.990418	0.384102	0.999777	0.233156	0.999768	0.230857	0.999426	0.201102	0.998947	0.18007	0.998835	0.220227	0.999211	0.289805	0.999499	0.257785	0.999047	0.206208	0.999295	0.234925	0.828404	0.285122
MT_10853m_3-4cm.79	0.0498383	0.922118	0.0591698	0.914276	0.016208	0.251058	0.0071038	0.145213	0	0	0.0130127	0.448093	0.0145465	0.527855	0.0132829	0.446117	0	0	0	0	0.0441541	0.478871	0.092719	0.993903	0.0441442	0.976587	0.0297632	0.663844	0.0719653	0.991176	0.0951555	0.989692	0.107105	0.997428	0.09459	0.991463	0.0832852	0.993134	0.0669834	0.976614	0.0604272	0.967083	0.0519479	0.921613	0.0472193	0.934947	0.107348	0.597663	0.0706168
MT_10853m_5-6cm.153	0.603378	0.999812	0.423874	0.999918	0.322368	0.999392	0.640985	0.998206	0.819366	0.995304	0.175382	0.988532	0.194023	0.989005	0.355139	0.990766	0.169107	0.7592	0.0617769	0.41194	0.0837271	0.610633	0.787055	0.99999	0.45742	0.999949	0.346189	0.999801	0.578592	0.999981	0.778873	0.99991	0.765912	0.999819	0.752967	0.999916	0.635368	1	0.522452	0.999975	0.458968	0.999931	0.375517	0.999875	0.425786	0.99994	0.301867	0.923663	0.670996
MT_10853m_6-7cm.91	0.440205	0.999893	0.746121	0.999945	0.375066	0.996728	0.0921988	0.825414	0.00322024	0	0.0681064	0.649758	0.0750494	0.682785	0.0740182	0.723775	0.0484548	0.31714	0.0397418	0.265459	0.189535	0.891107	0.652786	0.99998	0.662687	0.999985	0.694954	0.999957	0.38191	0.999865	0.481965	0.99997	0.4887	0.999959	0.500801	0.999963	0.458148	0.999985	0.533817	0.999967	0.611648	0.999974	0.609002	0.999957	0.533822	0.999979	0.808213	0.997	0.766369
MT_10853m_7-8cm.47	0.0312749	0.836702	0.10391	0.985389	0.0668563	0.963974	0.0365204	0.662122	0.0410808	0.701895	0.065701	0.816601	0.131122	0.924564	0.24682	0.944641	0.0976191	0.520159	0.0411276	0.271941	0.514807	0.913106	0.181053	0.998821	0.24108	0.999409	0.276164	0.997535	0.0626808	0.982442	0.0961268	0.989403	0.143464	0.994852	0.151116	0.99512	0.148826	0.996627	0.187182	0.998136	0.181302	0.999267	0.177172	0.998274	0.19977	0.999141	0.0949927	0.543176	0.213912
MT_10853m_9-10cm.155	0.176671	0.975457	0.201217	0.983386	0.186699	0.953442	0.0483991	0.859798	0	0	0.0519916	0.763995	0.0477008	0.768857	0.0702133	0.757407	0.043807	0.303616	0.0204113	0.174715	0.0510003	0.408565	0.19148	0.995318	0.139979	0.998967	0.113976	0.985728	0.165066	0.989561	0.139792	0.990236	0.140862	0.992366	0.144542	0.993201	0.140141	0.995039	0.143212	0.99527	0.155598	0.9966	0.152212	0.996894	0.141978	0.999138	0.21281	0.813692	0.204065
MT_10908m_0-3cm.13	0.186577	0.999408	0.690499	0.999919	0.0315312	0.512763	0.0443964	0.814808	0.0538176	0.933118	0.0420145	0.820053	0.17848	0.962899	0.214131	0.9635	0.257688	0.885219	0.0233704	0.164802	0.385908	0.963822	0.905587	0.999979	0.628699	0.999877	0.73124	0.998368	0.386981	0.999879	0.480694	0.999893	0.442956	0.999816	0.496767	0.999851	0.367448	0.999736	0.415393	0.999779	0.384495	0.999758	0.381315	0.999636	0.358082	0.999656	1.07093	0.999761	0.68522
MT_7061m_0-2cm.1	0.0394217	0.791117	0.0897354	0.931327	0.131243	0.958474	0.145303	0.952458	0.180141	0.959683	0.312404	0.967981	0.517461	0.97024	1.20725	0.972034	0.634669	0.998193	0.286664	0.895433	2.47673	0.967143	0.155854	0.964293	0.250764	0.966727	0.283297	0.963394	0.0581719	0.934687	0.10681	0.946482	0.157862	0.956785	0.175463	0.958289	0.161025	0.960166	0.238677	0.962623	0.265707	0.963364	0.288607	0.963331	0.3003	0.964563	0.0436838	0.257728	0.0690194
MBR02_10954m_0-5cm.66	0.358849	0.999972	0.108032	0.985147	0.153685	0.98002	0.0406137	0.880007	0.00517	0.168142	0.0159925	0.438522	0.0131448	0.401202	0.00752121	0.195647	0	0	0	0	0	0	0.237866	0.999841	0.170638	0.990332	0.172838	0.977713	0.24725	0.999849	0.115497	0.994916	0.121772	0.993082	0.12716	0.990565	0.132213	0.992186	0.145253	0.989669	0.149194	0.989984	0.141328	0.986886	0.150364	0.989903	0.0796688	0.495613	0.109282
MBR02_10954m_10-15cm.97	1.06184	0.982903	0.508202	0.98711	0.397477	0.999983	0.149246	0.99854	0.0245821	0.504327	0.205851	0.951248	0.182711	0.957557	0.103763	0.919374	0.115565	0.621189	0.0224011	0.146102	0.0552295	0.492078	0.645158	0.994188	0.439313	0.995214	0.477443	0.994837	0.508127	0.97705	0.43112	0.963175	0.467087	0.970351	0.418938	0.967512	0.442405	0.972279	0.431737	0.971975	0.479303	0.977637	0.478027	0.986156	0.471735	0.993209	0.478488	0.916284	0.516954
MBR02_10954m_20-23cm.14	0	0	0	0	0.0224216	0.655493	0.0682146	0.973918	0.0857954	0.999712	0.00820434	0.166746	0.0099307	0.28878	0.00990148	0.296277	0	0	0	0	0	0	0.00909144	0.121122	0.00729377	0.126064	0.00944207	0.118757	0	0	0	0	0	0	0	0	0	0	0	0	0	0	0	0	0	0	0	0	0
MBR02_10954m_20-23cm.66	0.0347338	0.619227	0.0320037	0.546562	0.0615831	0.666705	0.861918	0.999993	1.09866	1	0.0380303	0.730117	0.0481922	0.77407	0.0320586	0.680483	0.0202024	0.15987	0.0338743	0.268655	0.0251573	0.302693	0.0367847	0.784847	0.0329397	0.778181	0.0576962	0.779107	0.0233669	0.556548	0.0187703	0.341901	0.0265621	0.419374	0.023269	0.381707	0.0243412	0.430857	0.0272765	0.457277	0.0299025	0.491585	0.0277166	0.457562	0.0302169	0.567608	0	0	0
MBR06_6477m_0-5cm.72	0	0	0	0	0	0	0	0	0	0	0.038256	0.89692	0.107485	0.999906	0.111082	0.994322	0.0687248	0.531904	0.0632668	0.480509	0.0630427	0.653588	0	0	0	0	0	0	0	0	0	0	0	0	0	0	0	0	0	0	0	0	0	0	0	0	0	0	0
MT_10853m_0-2cm.124	0.147142	0.999118	0.374925	0.978635	0.150897	0.96888	0.0101786	0.273055	0.00553159	0.117185	0.037751	0.797399	0.0445604	0.919459	0.0299665	0.804489	0.0219171	0.208121	0.0234792	0.220707	0.0486799	0.562728	0.230108	0.999656	0.248663	0.986227	0.341944	0.971428	0.0942293	0.999529	0.144097	0.993816	0.153599	0.990516	0.142797	0.986947	0.13231	0.988133	0.117599	0.983761	0.13567	0.984468	0.150043	0.979356	0.148412	0.98273	0.347306	0.91912	0.44638
MT_10853m_0-2cm.99	0.219903	0.999823	0.0991964	0.974387	0.0225021	0.391262	0.00808487	0.207354	0	0	0.026868	0.601974	0.022017	0.561784	0.0134503	0.329218	0	0	0	0	0	0	0.264692	0.999871	0.209403	0.990747	0.0803584	0.93076	0.180095	0.999885	0.161474	0.996015	0.163702	0.993678	0.170609	0.990786	0.155973	0.991838	0.148936	0.989762	0.152161	0.989659	0.12464	0.986731	0.117961	0.990824	0.177411	0.754396	0.0703722
MT_10853m_7-8cm.115	0.647097	0.999629	0.394785	0.999644	0.20362	0.991012	0.0608546	0.932907	0.0228494	0.746706	0.176032	0.978736	0.150838	0.981746	0.0926216	0.956245	0.106688	0.643521	0.0384337	0.324475	0.0757513	0.699515	0.52193	0.99993	0.235658	0.99995	0.148422	0.997336	0.491849	0.999914	0.347961	0.999864	0.408463	0.999884	0.369451	0.999899	0.368376	0.999906	0.332248	0.999875	0.354072	0.999965	0.311324	0.999796	0.27726	0.999918	0.301191	0.922207	0.262729
MT_10853m_9-10cm.79	0.128976	0.973273	0.103805	0.97819	0.0647241	0.933553	0.020219	0.526095	0.00527255	0.18454	0.0820771	0.810971	0.0879716	0.897092	0.053825	0.796858	0.0457621	0.330448	0.0181957	0.169476	0.0219815	0.256678	0.126457	0.997472	0.0994088	0.999605	0.0986279	0.981191	0.0983613	0.989882	0.0825954	0.975021	0.112972	0.990931	0.119931	0.992047	0.122563	0.995432	0.122962	0.995088	0.123195	0.996935	0.124858	0.997667	0.129152	0.99946	0.0711341	0.38348	0.0976448
MBR02_10954m_10-15cm.9	0.0417096	0.928154	0.0372606	0.853547	0.148713	0.999657	0.0300721	0.707809	0.00720131	0.104968	0	0	0.00247263	0	0	0	0	0	0	0	0	0	0.0186104	0.836751	0.0130361	0.703101	0.0122435	0.422441	0.0315193	0.941668	0.0283812	0.856585	0.0429002	0.922285	0.0329309	0.862439	0.035097	0.913521	0.0253022	0.800256	0.0271239	0.832739	0.0366847	0.886837	0.0353115	0.92568	0.0240081	0.187674	0.0299485
MBR02_10954m_20-23cm.62	0.133372	0.936752	0.1244	0.935043	0.26966	0.95792	0.302777	0.997895	0.147064	0.999829	0.0167026	0.56855	0.0381349	0.779046	0.0299937	0.698219	0.0203745	0.18786	0.0152644	0.133554	0.0307066	0.385172	0.101142	0.947146	0.0929638	0.946826	0.0866611	0.916174	0.0924223	0.932469	0.0750687	0.909821	0.0842888	0.903753	0.0779105	0.897745	0.0865297	0.915014	0.0779958	0.902241	0.0711775	0.896728	0.0784205	0.897795	0.0877528	0.924484	0.103242	0.563899	0.101482
MBR02_10954m_20-23cm.79	0.0262843	0.32912	0.0313219	0.383334	0.0486818	0.610882	0.208763	0.997409	0.263103	0.999964	0.00792903	0.195206	0.0175333	0.5005	0.0162508	0.448443	0	0	0	0	0.0111173	0.128313	0.0225038	0.474976	0.0210656	0.410871	0.0207827	0.345121	0.0158933	0.307842	0.0171238	0.257335	0.0266583	0.265952	0.0247536	0.260334	0.0273692	0.270863	0.0250789	0.265584	0.024734	0.277846	0.0244511	0.272661	0.0235949	0.281842	0.025034	0.143117	0
MT_10853m_7-8cm.57	0.0743559	0.975773	0.123156	0.967847	0.129638	0.950448	0.04004	0.71457	0.0167706	0.284483	0.0201549	0.426005	0.0434365	0.846728	0.0403393	0.780961	0.0295115	0.208644	0.026794	0.180448	0.0265037	0.304766	0.0822573	0.997933	0.0857482	0.998858	0.082044	0.978511	0.0704199	0.994605	0.0937533	0.99502	0.166847	0.999038	0.150087	0.999081	0.174633	0.999498	0.158575	0.999285	0.159397	0.999612	0.152225	0.998892	0.135265	0.999245	0.115157	0.622062	0.0932415
MT_10853m_3-4cm.73	0.781738	0.999983	0.202918	0.999572	0.035681	0.889658	0.012221	0.470859	0.00495419	0.26452	0.0676899	0.909706	0.0970734	0.938491	0.0595993	0.842531	0.12546	0.688745	0.034985	0.344698	0.0227873	0.369668	0.225211	0.999974	0.0258474	0.960164	0.0114698	0.485155	0.742783	0.999994	0.403662	0.999973	0.812853	1	0.526305	0.999994	0.512258	0.99999	0.309932	0.999929	0.333174	0.999958	0.254452	0.999859	0.123511	0.99949	0.0605712	0.423903	0
MT_10853m_0-2cm.102	0.102805	0.995834	0.0592061	0.953307	0.026401	0.801716	0.00669473	0.293746	0	0	0.0210517	0.686899	0.0189054	0.701572	0.0145723	0.547184	0.0122911	0.114449	0	0	0	0	0.0942844	0.99902	0.0790178	0.990943	0.0555535	0.930138	0.062317	0.9972	0.0507881	0.970999	0.0513445	0.961461	0.0508056	0.956581	0.0497435	0.972895	0.0498268	0.963372	0.0539721	0.97133	0.0510391	0.952157	0.04878	0.970605	0.0785031	0.506581	0.0707511
MBR02_10954m_0-5cm.36	0.0806692	0.999863	0.00358018	0	0.00228805	0	0.00708065	0.321955	0.00562822	0.315844	0.012811	0.435746	0.00702232	0.301386	0.00431506	0	0	0	0	0	0	0	0.0220848	0.923366	0.00491572	0.454151	0.00207672	0	0.02676	0.935402	0.0116201	0.587119	0.0104989	0.521572	0.00899341	0.462495	0.00957984	0.548438	0.00696193	0.406237	0.00664588	0.396126	0.00543853	0.302672	0.004941	0.330841	0	0	0
MBR02_10954m_0-5cm.37	0.245885	0.999987	0.061714	0.948676	0.0396258	0.904652	0.0094917	0.368209	0.00418269	0	0.0157244	0.556758	0.0131963	0.574989	0.00599238	0.244822	0	0	0	0	0	0	0.0957006	0.998607	0.0587462	0.977744	0.0402872	0.870968	0.105936	0.999011	0.0677766	0.981738	0.10635	0.983628	0.0959504	0.977356	0.100746	0.981933	0.089743	0.974895	0.0845569	0.974001	0.0825277	0.968237	0.082879	0.976475	0.0644352	0.434663	0.0525837
MBR02_10954m_0-5cm.53	0.384036	1	0.0331515	0.85435	0.0337248	0.888879	0.0309327	0.83954	0.0274175	0.852578	0.00695477	0.209917	0.00472144	0.213629	0.00294177	0	0	0	0	0	0	0	0.0782542	0.999638	0.015344	0.857476	0.0110131	0.469009	0.121978	0.999905	0.0381494	0.94336	0.0330156	0.902624	0.0227805	0.794396	0.0213149	0.833917	0.0178975	0.740644	0.0191573	0.771818	0.0189315	0.723698	0.0200919	0.817406	0.0263422	0.215158	0
MBR02_10954m_0-5cm.96	0.0952593	0.999723	0.0202187	0.638211	0.0091343	0.332942	0.00435972	0	0.00274982	0	0.0123673	0.38979	0.01324	0.498966	0.00800565	0.261229	0.0113343	0.105304	0.122676	0.622104	0.131228	0.736719	0.0260121	0.908057	0.0180334	0.808397	0.00982128	0.36521	0.0412231	0.975932	0.0327254	0.865209	0.0507316	0.900034	0.0412425	0.868363	0.0450086	0.897411	0.0361219	0.859349	0.0337733	0.850105	0.032365	0.818626	0.030989	0.855038	0.0199698	0.160797	0
MBR02_10954m_20-23cm.99	0.922404	0.993904	0.0329398	0.833635	0.0175271	0.648542	0.232538	0.999523	0.265872	0.999965	0.176094	0.987052	0.134545	0.989887	0.116587	0.987422	0.075196	0.559112	0.058115	0.454416	0.0823619	0.712994	0.194464	0.995274	0.0281637	0.953736	0.00899932	0.325639	0.263083	0.993653	0.0855247	0.988532	0.07567	0.984503	0.0562	0.965733	0.0621872	0.984037	0.04126	0.941588	0.0406801	0.943022	0.0314727	0.86283	0.038547	0.948774	0.0335675	0.254028	0
MBR06_6477m_0-5cm.41	0	0	0	0	0	0	0	0	0	0	0.408598	0.999768	0.315205	0.999993	0.309844	0.999956	0.150758	0.805127	0.0975507	0.634903	0.0255831	0.322916	0	0	0.00408451	0	0	0	0	0	0	0	0	0	0	0	0	0	0	0	0	0	0	0	0	0	0	0	0
MBR06_6477m_5-10cm.18	0	0	0	0	0	0	0	0	0	0	0.118772	0.994982	0.146168	0.996612	0.13233	0.999743	0.0746159	0.564641	0.068268	0.506765	0.0767974	0.732684	0	0	0	0	0	0	0	0	0	0	0	0	0	0	0	0	0	0	0	0	0	0	0	0	0	0	0
MT_7061m_38-40cm.5	0.00893743	0.267182	0	0	0	0	0	0	0	0	0.185502	0.970473	0.146082	0.969702	0.145705	0.96666	0.11335	0.660978	0.228091	0.834694	0.62361	0.999879	0.00308912	0	0.00281801	0	0	0	0.00288426	0	0	0	0	0	0	0	0	0	0	0	0	0	0	0	0	0	0	0	0
MBR06_6477m_0-5cm.34	0	0	0	0	0	0	0	0	0	0	0.433252	0.999273	0.40751	1	0.296657	0.99985	0.304331	0.963754	0.222841	0.905556	0.416728	0.98453	0	0	0	0	0	0	0	0	0	0	0	0	0	0	0	0	0	0	0	0	0	0	0	0	0	0	0
MBR06_6477m_0-5cm.78	0	0	0	0	0	0	0	0	0	0	0.131646	0.961061	0.102753	0.999809	0.0830903	0.985265	0.0238035	0.133055	0	0	0.0195554	0.108238	0	0	0.00992744	0.111582	0	0	0	0	0	0	0	0	0	0	0	0	0	0	0	0	0	0	0	0	0	0	0
MBR02_10954m_20-23cm.2	0.167278	0.893563	0.148963	0.920011	0.23679	0.933865	0.153787	0.985527	0.120652	0.999683	0.0668087	0.697142	0.0734854	0.73529	0.0923774	0.73673	0.0597189	0.390316	0.0558372	0.352957	0.0496988	0.43644	0.0889416	0.888185	0.0867561	0.892639	0.0500292	0.796666	0.0759727	0.8576	0.0620832	0.786112	0.0771073	0.79505	0.083237	0.800946	0.0915053	0.826834	0.0900613	0.820688	0.0796674	0.813619	0.0778699	0.797186	0.0753002	0.833611	0.103919	0.535461	0.135549
MT_10853m_3-4cm.129	0.352592	0.999361	0.250476	0.999806	0.0415329	0.894356	0.00982529	0.271836	0.00510115	0.14168	0.0367977	0.790899	0.0445547	0.84996	0.041135	0.80711	0.074048	0.506089	0	0	0.0831173	0.673115	0.219553	0.999978	0.133206	0.999909	0.0909274	0.985034	0.260155	0.999941	0.219502	0.999878	0.426183	0.99999	0.362486	0.999982	0.440187	0.999985	0.303905	0.999961	0.277516	0.999975	0.266393	0.999931	0.262692	0.999941	0.208058	0.839833	0.181158
MT_10853m_7-8cm.11	0.174079	0.993004	0.196502	0.992516	0.325398	0.981685	0.436126	0.961654	0.429544	0.934116	0.0399801	0.838112	0.0598429	0.927034	0.0391993	0.827374	0.0364485	0.325024	0.212857	0.817676	0.030076	0.384966	0.114844	0.998316	0.0910128	0.998977	0.10474	0.986145	0.154783	0.996341	0.160675	0.995307	0.219615	0.997628	0.140507	0.996456	0.133729	0.998	0.0931876	0.994991	0.1164	0.998835	0.123117	0.996612	0.144849	0.998524	0.0899701	0.547575	0.0807679
MT_10853m_9-10cm.52	0.123705	0.978163	0.157101	0.993066	0.238493	0.969136	0.0941583	0.895706	0.0410324	0.789168	0.043956	0.820358	0.0720898	0.909162	0.0559643	0.862422	0.0406632	0.317254	0.0296831	0.228483	0.0211277	0.241607	0.0975192	0.99772	0.139252	0.999455	0.136053	0.991401	0.0817486	0.986054	0.0842852	0.98106	0.132595	0.993945	0.121464	0.994199	0.138729	0.997955	0.167134	0.998871	0.169326	0.998919	0.18226	0.998769	0.191297	0.999736	0.101333	0.581821	0.0912823
MBR02_10954m_0-5cm.131	0.188081	0.999867	0.145974	0.992826	0.271122	0.989261	0.311732	0.985261	0.165534	0.974102	0.612114	0.962235	0.946864	0.945454	1.11799	0.927355	0.368776	0.762278	0.388818	0.7478	0.64147	0.813817	0.135362	0.99891	0.19057	0.9948	0.152518	0.95409	0.0789961	0.991977	0.0959483	0.989118	0.174342	0.995435	0.164821	0.994069	0.181848	0.994563	0.17869	0.993665	0.178622	0.993254	0.165896	0.991685	0.167001	0.993757	0.0892909	0.527025	0.132419
MBR02_10954m_0-5cm.51	0.158562	0.999919	0.147944	0.994577	0.0311292	0.82179	0	0	0	0	0.00332522	0	0.00480644	0.271573	0	0	0	0	0.0288576	0.263681	0	0	0.0935702	0.99887	0.0538288	0.991174	0.0164841	0.538622	0.108151	0.999706	0.0831187	0.99464	0.0922296	0.994412	0.0958357	0.993173	0.0867269	0.994286	0.0811225	0.990836	0.073723	0.988647	0.0759839	0.985647	0.0611662	0.985776	0.164749	0.769794	0.123434
MBR02_10954m_10-15cm.16	0.826779	0.987386	0.387411	0.981014	0.139188	0.999715	0.0170324	0.581611	0.0109946	0.45996	0	0	0	0	0	0	0	0	0	0	0	0	0.306052	0.987101	0.193715	0.986422	0.195378	0.980624	0.535242	0.984774	0.304777	0.978854	0.411943	0.980264	0.363376	0.980254	0.437151	0.981078	0.428035	0.982222	0.434798	0.983722	0.453693	0.985074	0.444372	0.985717	0.314488	0.909403	0.483959
MBR02_10954m_20-23cm.101	0	0	0	0	0	0	0.114744	0.997086	0.179632	0.999966	0	0	0	0	0	0	0	0	0	0	0	0	0	0	0	0	0	0	0	0	0	0	0	0	0	0	0	0	0	0	0	0	0	0	0	0	0	0	0
MBR02_10954m_20-23cm.17	0.0387476	0.703074	0.0452078	0.68267	0.0603041	0.748403	0.2707	0.99977	0.36098	0.999993	0.061657	0.675279	0.0612688	0.380496	0.0788002	0.581825	0	0	0	0	0.0439426	0.191062	0.0399559	0.765742	0.0544736	0.80263	0.0398688	0.639426	0.0215278	0.556419	0.0237552	0.433371	0.0330197	0.452375	0.0327802	0.443426	0.0357601	0.490405	0.0390746	0.508425	0.0407406	0.525537	0.0359838	0.47763	0.0354154	0.510735	0.0277464	0.17736	0.0382183
MBR02_10954m_20-23cm.31	0.685979	0.869876	0.2132	0.850274	0.316758	0.977302	0.160998	0.998389	0.126568	0.999889	0.15843	0.876961	0.0997682	0.86882	0.0594089	0.832265	0.15298	0.699627	0.373933	0.791	0	0	0.306715	0.883028	0.180238	0.871853	0.0566851	0.800842	0.431868	0.862515	0.251529	0.833462	0.410933	0.84371	0.380306	0.839907	0.478827	0.848675	0.382551	0.843325	0.348705	0.845881	0.316407	0.84484	0.36375	0.857164	0.149487	0.645807	0.176178
MBR02_10954m_20-23cm.33	0.0210374	0.760034	0.0487761	0.907212	0.144272	0.993298	0.974776	1	2.44483	1	0	0	0.00511051	0.25687	0.00631985	0.298368	0	0	0	0	0.0757042	0.72337	0.033951	0.949292	0.0395596	0.97652	0.0955878	0.985414	0.0217815	0.840055	0.0194853	0.710415	0.0210324	0.716431	0.0259532	0.770836	0.0280438	0.836504	0.0642181	0.925419	0.0707367	0.939677	0.0625255	0.935303	0.111516	0.987781	0.0236311	0.193896	0.0913993
MBR02_10954m_20-23cm.70	0.107408	0.875259	0.160784	0.949065	0.287497	0.948322	0.430493	0.9999	0.542998	0.999997	0.0697843	0.75761	0.0644433	0.685692	0.0886098	0.832372	0.0335807	0.210614	0.0539828	0.305962	0.045925	0.343875	0.138121	0.957388	0.285915	0.974895	0.278956	0.955732	0.0694291	0.862186	0.0873658	0.927352	0.132412	0.949342	0.137599	0.949294	0.160149	0.955673	0.220039	0.960278	0.230986	0.961742	0.211482	0.955135	0.253232	0.965265	0.0763855	0.416863	0.18624
MBR02_10954m_20-23cm.83	0	0	0	0	0.194214	0.973472	0.417404	0.999493	0.174812	0.999933	0	0	0	0	0	0	0	0	0	0	0	0	0	0	0	0	0	0	0	0	0	0	0	0	0	0	0	0	0	0	0	0	0	0	0	0	0	0	0
MBR02_10954m_20-23cm.89	0.162475	0.733689	0.131462	0.821461	0.289255	0.909217	0.224878	0.997637	0.116314	0.999895	0.00699978	0.198197	0.00538447	0.148765	0	0	0	0	0	0	0	0	0.0902936	0.806135	0.0739073	0.83719	0.121093	0.835389	0.101923	0.631781	0.0713608	0.527471	0.0871714	0.530392	0.0824661	0.535983	0.0817117	0.562328	0.0837527	0.570311	0.0862369	0.635101	0.0958611	0.739632	0.109459	0.813384	0.0967223	0.383458	0.142408
MBR02_10954m_5-10cm.69	0.796002	0.999503	0.24373	0.999959	0.0349672	0.889949	0.01445	0.52682	0.00679638	0.349608	0.0166925	0.439397	0.00413927	0	0	0	0	0	0	0	0	0	0.255336	0.999865	0.0959722	0.999063	0.0790167	0.975866	0.583534	0.999793	0.210535	0.999497	0.181533	0.999387	0.156728	0.999225	0.161204	0.9995	0.180643	0.999197	0.182122	0.999285	0.190658	0.998979	0.185395	0.999307	0.227223	0.868336	0.063711
MBR06_6477m_0-5cm.14	0	0	0	0	0	0	0	0	0	0	0.0614895	0.972037	0.0877584	0.999731	0.0398383	0.918752	0.108587	0.690612	0.0682177	0.504949	0.0211515	0.302548	0	0	0	0	0	0	0	0	0	0	0	0	0	0	0	0	0	0	0	0	0	0	0	0	0	0	0
MBR06_6477m_0-5cm.23	0	0	0	0	0	0	0	0	0	0	0.026901	0.772082	0.0955221	0.99989	0.132539	0.992876	0.0190364	0.186495	0.268127	0.869651	0.0914886	0.784808	0	0	0	0	0	0	0	0	0	0	0	0	0	0	0	0	0	0	0	0	0	0	0	0	0	0	0
MBR06_6477m_0-5cm.29	0.513817	0.891491	0.409376	0.858201	0.79352	0.864737	0.500056	0.876872	0.218268	0.871676	0.31865	0.995413	0.21459	0.999928	0.250791	0.997407	0.122886	0.706623	0.0945232	0.5865	0	0	0.422065	0.902671	0.419259	0.901666	0.386476	0.862452	0.220794	0.861139	0.172396	0.774833	0.324663	0.801996	0.30526	0.791565	0.352003	0.807864	0.289104	0.796045	0.286847	0.795767	0.258807	0.787085	0.275091	0.803373	0.225153	0.693122	0.258103
MBR06_6477m_0-5cm.45	0	0	0	0	0	0	0	0	0	0	0.180163	0.961044	0.112074	0.999877	0.092737	0.994627	0.0815437	0.59333	0	0	0	0	0	0	0.00305958	0	0	0	0	0	0	0	0	0	0	0	0	0	0	0	0	0	0	0	0	0	0	0	0
MBR06_6477m_0-5cm.60	0.00651869	0.169626	0	0	0	0	0	0	0	0	0.357377	0.969001	0.0725786	0.999913	0.0439875	0.931271	0.0374663	0.340979	0.0124195	0.109431	0	0	0.00450119	0	0	0	0	0	0	0	0	0	0	0	0	0	0	0	0	0	0	0	0	0	0	0	0	0	0
MBR06_6477m_0-5cm.85	0	0	0	0	0	0	0	0	0	0	0.264598	0.983576	0.274689	0.999993	0.142692	0.999584	0.209168	0.894847	0.0180408	0.126265	0	0	0	0	0.00393547	0.265544	0	0	0	0	0	0	0	0	0	0	0	0	0	0	0	0	0	0	0	0	0	0	0
MBR06_6477m_5-10cm.25	0.0748742	0.79137	0.0906461	0.787054	0.151738	0.798684	0.074568	0.763409	0.0379454	0.641951	0.417902	0.997481	0.507809	0.999947	0.684566	0.999984	0.204409	0.809346	0.110778	0.454401	0.152373	0.634272	0.120664	0.828233	0.227962	0.862588	0.292117	0.79505	0.0386339	0.697932	0.0426267	0.619861	0.0608172	0.653216	0.0739244	0.678206	0.0790387	0.698555	0.114158	0.721909	0.137162	0.735797	0.143984	0.728855	0.135372	0.744285	0.0582602	0.352708	0.0855345
MBR06_6477m_5-10cm.30	0.0263564	0.65781	0.052843	0.825034	0.030447	0.542627	0.0170122	0.209531	0.00901044	0.162031	0.0855365	0.943265	0.151359	0.997147	0.329947	0.999906	0.121019	0.694178	0.519957	0.939936	1.60171	0.947809	0.0588532	0.869891	0.103657	0.892918	0.0566733	0.810643	0.0249607	0.773725	0.0456258	0.817696	0.0659667	0.840094	0.0751428	0.843796	0.0768371	0.851736	0.0795212	0.850725	0.0816663	0.852994	0.0706896	0.845808	0.0608161	0.851	0.0460874	0.316998	0.0585834
MBR06_6477m_5-10cm.33	0.00683765	0.327649	0.00542287	0.246037	0	0	0	0	0	0	0.375052	0.999403	0.755179	0.99999	0.682252	0.999988	0.501575	0.993633	0.352417	0.969977	0.437036	0.97818	0.00638055	0.500873	0.00531201	0.473833	0.00263545	0	0.00441875	0.328494	0.00383976	0.2357	0.00601844	0.320664	0.00600573	0.318432	0.00561228	0.343159	0.0065655	0.36772	0.00739022	0.409738	0.00641233	0.322347	0.00478382	0.291947	0	0	0
MBR06_6477m_5-10cm.70	0	0	0	0	0	0	0	0	0	0	0.0692185	0.977633	0.0809737	0.990902	0.0822167	0.99957	0.105732	0.685017	0.0729684	0.527943	0	0	0	0	0	0	0	0	0	0	0	0	0	0	0	0	0	0	0	0	0	0	0	0	0	0	0	0	0
MT_10840m_0-5cm.155	0.25337	0.99885	0.201677	0.998676	0.208794	0.963353	0.106786	0.874227	0.0281417	0.641543	0.133308	0.858047	0.23415	0.890909	0.278479	0.887842	0.139195	0.490013	0.189804	0.560617	0.43216	0.775589	0.21663	0.999894	0.135202	0.999499	0.0515399	0.862341	0.138546	0.999035	0.165909	0.999224	0.207501	0.999454	0.18651	0.999116	0.19867	0.999559	0.155474	0.998649	0.141434	0.998612	0.123724	0.995823	0.115602	0.997533	0.166865	0.755602	0.134585
MT_10840m_0-5cm.176	0.0574399	0.974123	0.0250904	0.704072	0.0282329	0.750791	0.0123572	0.350846	0	0	0.0567569	0.874839	0.052113	0.911817	0.0372533	0.785797	0.0172963	0.160114	0.0176049	0.152883	0.076979	0.696139	0.0579721	0.999773	0.0305777	0.952649	0.0107706	0.255902	0.0472837	0.981954	0.0400138	0.934065	0.0592414	0.971713	0.0441168	0.931304	0.0544061	0.978316	0.0355005	0.90267	0.0363241	0.911454	0.0284519	0.804114	0.0276272	0.859076	0.0144204	0.116857	0
MT_10840m_10-14cm.56	0.0372174	0.150908	0.0279815	0.129034	0.0248601	0.126236	0	0	0	0	0.0226659	0.285562	0.0154585	0.245142	0.0117308	0.201473	0	0	0	0	0.0360136	0.441688	0.101504	0.999209	0.137062	0.999961	0.412228	0.999987	0.0356175	0.58209	0.0272518	0.330823	0.0445568	0.35491	0.0443992	0.389175	0.0524695	0.475185	0.067265	0.919848	0.118188	0.998614	0.23032	0.999967	0.299889	0.999991	0	0	0
MT_10840m_10-14cm.67	0.373652	0.999192	0.864587	0.999643	0.93119	0.999675	0.278856	0.992208	0.0483672	0.82221	0.774937	0.987107	1.15882	0.9887	1.14137	0.989826	0.494353	0.908176	0.466678	0.88872	0.436991	0.93894	0.546611	0.999843	0.970768	0.999872	0.527854	0.999836	0.391722	0.999527	0.634669	0.999381	1.25097	0.999495	1.30357	0.999691	1.51058	0.999739	1.42027	0.999853	1.38691	0.999871	1.28771	0.999835	1.378	0.99985	0.341578	0.933059	0.428367
MT_10840m_5-10cm.104	0.109968	0.992963	0.0908438	0.991074	0.111131	0.990252	0.0812654	0.961629	0.0462195	0.906621	0.0669769	0.794874	0.112477	0.859043	0.102427	0.844726	0.0616714	0.408524	0.0486087	0.301631	0.0755972	0.54098	0.135898	0.999421	0.12463	0.999892	0.102568	0.990777	0.0668175	0.994646	0.0696378	0.990409	0.0859904	0.995166	0.0808914	0.992773	0.0851928	0.997587	0.0779749	0.993933	0.0820486	0.995762	0.084227	0.993374	0.0799034	0.996744	0.0824828	0.519682	0.0894377
MT_10840m_5-10cm.119	0	0	0	0	0	0	0	0	0	0	0	0	0	0	0	0	0	0	0	0	0	0	0	0	0.130275	0.999988	0	0	0	0	0	0	0	0	0	0	0	0	0	0	0	0	0	0	0	0	0	0	0
MT_10840m_5-10cm.36	0.199522	0.992667	0.115589	0.990751	0.0200501	0.489613	0.041175	0.867339	0.0622191	0.955749	0.0294688	0.772038	0.0163551	0.590351	0.0122644	0.35519	0.0114013	0.10435	0	0	0	0	0.238303	0.99685	0.0815164	0.999828	0.0430178	0.894379	0.188974	0.994151	0.169699	0.992298	0.178129	0.993265	0.152391	0.993447	0.137009	0.994109	0.0910796	0.99051	0.0791508	0.988843	0.060963	0.968962	0.0662406	0.987105	0.199342	0.818364	0.124637
MT_10840m_5-10cm.73	0.547835	0.999786	0.372594	0.999919	0.204212	0.98996	0.0696987	0.723194	0.00848889	0.276209	0.00815246	0.373614	0.00573063	0.310544	0	0	0	0	0	0	0	0	0.316793	0.999968	0.251935	0.999969	0.242758	0.999514	0.396646	0.999936	0.303569	0.99991	0.354999	0.999893	0.341488	0.999948	0.334276	0.999918	0.363186	0.999939	0.377493	0.999932	0.382828	0.999962	0.360991	0.999967	0.361117	0.949994	0.322793
MT_10853m_0-2cm.129	0.08331	0.995051	0.0094098	0.352484	0.00480939	0.214816	0	0	0	0	0.0034645	0	0	0	0	0	0	0	0	0	0	0	0.0226616	0.888372	0.0029416	0	0	0	0.0537835	0.996603	0.00688305	0.330501	0.00623534	0.220087	0.00547325	0.142824	0.00498247	0	0	0	0	0	0	0	0.00427579	0	0	0	0
MT_10853m_0-2cm.174	0.0352115	0.92112	0.0164817	0.584481	0.0133032	0.558783	0.0143328	0.546487	0.0147641	0.632611	0	0	0.00386436	0.224198	0	0	0	0	0	0	0	0	0.0222561	0.916166	0.00958071	0.652154	0.011101	0.456279	0.0569792	0.997068	0.0278545	0.871785	0.0324207	0.883463	0.0253281	0.806249	0.0292566	0.896145	0.0248524	0.82659	0.0253845	0.83934	0.0264052	0.815186	0.026678	0.878185	0.0155721	0.128747	0
MT_10853m_0-2cm.21	0.0697712	0.985712	0.134986	0.984155	0.0472921	0.926233	0.0435229	0.821652	0.0349537	0.782053	0.00720754	0.245494	0.00974487	0.391136	0.00705912	0.302903	0.0180108	0.173681	0.0150863	0.115802	0	0	0.0955729	0.999319	0.0581611	0.983921	0.0640289	0.920875	0.116628	0.999813	0.130283	0.994912	0.167045	0.993259	0.148497	0.99109	0.154167	0.993002	0.127598	0.988179	0.111507	0.988116	0.115879	0.983948	0.131807	0.986762	0.119433	0.655627	0.123207
MT_10853m_0-2cm.42	0.0885296	0.994832	0.0151675	0.322789	0.0203249	0.219467	0.0166257	0.348249	0.0122752	0.42488	0.0333751	0.67684	0.0164735	0.447028	0.0142084	0.264131	0	0	0	0	0	0	0.0466823	0.983306	0.0186635	0.706005	0.0168875	0.394006	0.0836777	0.998966	0.0169232	0.616531	0.0206991	0.601244	0.0167995	0.451216	0.0155593	0.402952	0.0209761	0.582557	0.0223389	0.635539	0.0215733	0.573169	0.0260054	0.74909	0	0	0
MT_10853m_0-2cm.72	0.056885	0.977629	0.0375012	0.846458	0.0260418	0.786424	0	0	0	0	0	0	0	0	0	0	0	0	0	0	0	0	0.0366762	0.976137	0.0159407	0.840187	0.00969004	0.404629	0.045182	0.993835	0.03807	0.929817	0.0391408	0.917342	0.0371459	0.898503	0.0367317	0.923483	0.0276225	0.855165	0.0249577	0.834626	0.0241268	0.784072	0.0215224	0.81648	0.0372828	0.286392	0.0298654
MT_10853m_0-2cm.88	0.21194	0.999696	0.107425	0.995188	0.044176	0.939185	0.00533824	0.19241	0.00348962	0	0.00529072	0.207847	0.00605902	0.249837	0.00368934	0	0	0	0	0	0	0	0.139777	0.999877	0.0570122	0.997776	0.0219594	0.616669	0.170356	0.999938	0.136158	0.999541	0.13758	0.999589	0.129743	0.999067	0.137845	0.999655	0.116136	0.998993	0.10959	0.998811	0.100881	0.997668	0.0965737	0.998938	0.146839	0.734281	0.0860695
MT_10853m_2-3cm.90	0.0875308	0.99485	0.147797	0.998835	0.120558	0.918569	0.339919	0.894137	0.307973	0.877295	0.18632	0.937676	0.2022	0.959716	0.218563	0.956505	0.119833	0.699203	0.0699349	0.458726	0.163197	0.867588	0.158289	0.999686	0.157339	0.999538	0.197371	0.992015	0.0827163	0.998702	0.132364	0.999595	0.161734	0.999597	0.155979	0.999266	0.156337	0.999628	0.148291	0.999406	0.164742	0.999289	0.187188	0.998852	0.16566	0.999126	0.14445	0.729379	0.0976334
MT_10853m_3-4cm.35	0.167608	0.999435	0.0689725	0.965674	0.0329778	0.496967	0.0213786	0.314376	0.0118132	0.185258	0.200212	0.987193	0.277788	0.986668	0.267959	0.98172	0.0664606	0.462668	0.113519	0.593248	0.089944	0.68192	0.21207	0.999946	0.0843661	0.998502	0.0230629	0.369057	0.182419	0.998517	0.165227	0.999805	0.24264	0.999941	0.190807	0.999842	0.200301	0.999864	0.108223	0.997758	0.0833063	0.991674	0.0656934	0.966297	0.0674328	0.985841	0.0667979	0.439011	0.0343944
MT_10853m_3-4cm.39	0.064925	0.953206	0.0768379	0.957014	0.11725	0.970622	0.0807314	0.922401	0.0258024	0.626474	0.0733276	0.898617	0.0933194	0.925474	0.150441	0.928779	0.0382241	0.273355	0.0505348	0.336242	0.0593341	0.51093	0.0658133	0.990283	0.0999095	0.998257	0.0707982	0.938553	0.0618459	0.988356	0.0921613	0.99464	0.188001	0.999572	0.184423	0.999197	0.207069	0.999545	0.188382	0.998999	0.181171	0.998896	0.163818	0.997981	0.192287	0.999067	0.0406352	0.276142	0.0509311
MT_10853m_4-5cm.3	0.211831	0.996366	0.224606	0.997364	0.257098	0.986875	0.153402	0.944053	0.115913	0.693085	0.0787897	0.91055	0.0736077	0.856062	0.0836958	0.820958	0.0423986	0.274423	0.0503667	0.271052	0.0517197	0.348124	0.203163	0.999366	0.205788	0.999372	0.114455	0.924048	0.160927	0.99857	0.176666	0.998701	0.255361	0.999562	0.240915	0.999688	0.253871	0.999671	0.253592	0.999445	0.214815	0.999207	0.190029	0.997565	0.203487	0.999028	0.138829	0.686068	0.31981
MT_10853m_4-5cm.75	0.0440691	0.928287	0.0234647	0.658188	0.00676084	0.193435	0.00849273	0.300208	0.00547765	0.257961	0.0173101	0.57264	0.0214511	0.729248	0.00908876	0.33424	0	0	0	0	0	0	0.0510827	0.993926	0.0376878	0.98481	0.011781	0.329429	0.0635134	0.995424	0.0814269	0.995443	0.143537	0.999061	0.137926	0.999395	0.143986	0.999559	0.116473	0.998865	0.107009	0.998629	0.0887687	0.995549	0.0740976	0.996335	0.0245142	0.183926	0
MT_10853m_6-7cm.109	0.333834	0.996835	0.140589	0.996455	0.0230011	0.609668	0.007089	0.198031	0.00308942	0	0.114592	0.851497	0.141378	0.924063	0.0885646	0.897055	0.150793	0.743984	0.125071	0.66165	0.0468778	0.507597	0.227443	0.999316	0.0918841	0.999648	0.0401874	0.878946	0.209392	0.998973	0.184717	0.998735	0.230364	0.999671	0.208531	0.999574	0.218296	0.999847	0.161636	0.999923	0.137391	0.999829	0.125081	0.999352	0.122949	0.999834	0.152194	0.737141	0.0843238
MT_10853m_6-7cm.67	0.699827	0.999858	0.271902	0.999937	0.360564	0.99653	0.156372	0.903973	0.0133879	0.531552	0.0152439	0.160117	0.0115657	0.126513	0	0	0	0	0	0	0	0	0.211348	0.999959	0.129532	0.999965	0.0680007	0.964993	0.383153	0.999962	0.201076	0.999903	0.338677	0.99997	0.351922	0.999973	0.39472	0.999992	0.377987	0.999982	0.318352	0.999981	0.341894	0.999957	0.428639	0.999978	0.183547	0.808351	0.24212
MT_10853m_8-9cm.102	0	0	0	0	0	0	0	0	0	0	0	0	0	0	0	0	0	0	0	0	0	0	0.00904429	0.453675	0.0145775	0.758556	0.0162389	0.530937	0.00624202	0.245004	0.0131558	0.517108	0.0267864	0.824154	0.0108526	0.397868	0.00646279	0.117372	0	0	0.0211382	0.774374	0.0719724	0.994902	0.0641886	0.994551	0	0	0
MT_6477m.12	0	0	0	0	0	0	0	0	0	0	0	0	0	0	0	0	0	0	0	0	0	0	0	0	0	0	0	0	0	0	0	0	0	0	0	0	0	0	0	0	0	0	0	0	0	0	0	0	0
MT_6477m.17	0	0	0	0	0	0	0	0	0	0	0	0	0	0	0	0	0	0	0	0	0	0	0	0	0.00926005	0.65367	0	0	0	0	0	0	0	0	0	0	0	0	0	0	0	0	0	0	0	0	0	0	0
MT_6477m.19	0	0	0	0	0	0	0	0	0	0	0	0	0	0	0	0	0	0	0	0	0	0	0	0	0	0	0	0	0	0	0	0	0	0	0	0	0	0	0	0	0	0	0	0	0	0	0	0	0
MT_6477m.22	0	0	0	0	0	0	0	0	0	0	0	0	0	0	0	0	0	0	0	0	0	0	0	0	0.00928623	0.609252	0	0	0	0	0	0	0	0	0	0	0	0	0	0	0	0	0	0	0	0	0	0	0
MT_6477m.23	0	0	0	0	0	0	0	0	0	0	0	0	0	0	0	0	0	0	0	0	0	0	0	0	0	0	0	0	0	0	0	0	0	0	0	0	0	0	0	0	0	0	0	0	0	0	0	0	0
MT_6477m.24	0	0	0	0	0	0	0	0	0	0	0	0	0	0	0	0	0	0	0	0	0	0	0	0	0	0	0	0	0	0	0	0	0	0	0	0	0	0	0	0	0	0	0	0	0	0	0	0	0
MT_6477m.27	0	0	0	0	0	0	0	0	0	0	0	0	0	0	0	0	0	0	0	0	0	0	0	0	0.00196843	0.201897	0	0	0	0	0	0	0	0	0	0	0	0	0	0	0	0	0	0	0	0	0	0	0
MT_6477m.4	0	0	0	0	0	0	0	0	0	0	0	0	0	0	0	0	0	0	0	0	0	0	0	0	0	0	0	0	0	0	0	0	0	0	0	0	0	0	0	0	0	0	0	0	0	0	0	0	0
MT_6477m.9	0	0	0	0	0	0	0	0	0	0	0	0	0	0	0	0	0	0	0	0	0	0	0	0	0	0	0	0	0	0	0	0	0	0	0	0	0	0	0	0	0	0	0	0	0	0	0	0	0
MT_7061m_0-2cm.7	0.142151	0.802977	0.176273	0.833749	0.296115	0.892723	0.147596	0.856303	0.0367165	0.540204	0.783482	0.999737	1.54502	0.999852	1.9708	0.99985	1.16616	0.999218	1.37418	0.99733	1.90679	0.996131	0.120398	0.822478	0.110667	0.833333	0.0595448	0.631677	0.0768605	0.741294	0.0987597	0.692988	0.160641	0.739377	0.152686	0.730142	0.166993	0.748878	0.138566	0.72199	0.131556	0.718412	0.120437	0.701134	0.118775	0.721373	0.0994634	0.419086	0.11431
MT_7061m_38-40cm.17	0.0684105	0.84931	0.0701097	0.811663	0.0361638	0.793034	0.0179608	0.760945	0.0127079	0.752612	0.202867	0.940127	0.316913	0.949477	0.313156	0.960472	0.459521	0.910042	1.14247	0.926771	0.611007	0.999919	0.0645001	0.843529	0.0406857	0.822782	0.0501568	0.787852	0.0743307	0.797925	0.0526803	0.645607	0.0510822	0.630487	0.0529479	0.631747	0.048442	0.636162	0.0565516	0.652303	0.0542778	0.666935	0.0567997	0.654946	0.0513555	0.665274	0.0777025	0.71793	0.0570908
MT_7061m_38-40cm.30	0.0374757	0.175337	0.0258798	0.150706	0.0313933	0.140231	0	0	0	0	0.224635	0.956883	0.178943	0.962836	0.153898	0.962152	0.122747	0.636005	0.112536	0.547694	0.295992	0.998282	0.0216671	0.187325	0.017852	0.18044	0.0168583	0.136005	0.0249238	0.161979	0.0196492	0.129848	0.0311697	0.140772	0.0296185	0.138676	0.0341387	0.143619	0.0299392	0.142775	0.0288648	0.145248	0.0307686	0.139977	0.0347052	0.148611	0	0	0
MT_7061m_8-10cm.15	0	0	0	0	0	0	0	0	0	0	0.484232	0.99852	0.889841	0.999915	1.05916	0.99992	0.869905	0.998014	1.54123	0.999903	0.146869	0.900442	0	0	0.00755757	0.284138	0	0	0	0	0	0	0	0	0	0	0	0	0	0	0	0	0	0	0	0	0	0	0
MT_7061m_8-10cm.8	0.18917	0.880126	0.389814	0.914516	0.495428	0.921248	0.208648	0.882425	0.0492022	0.713207	1.31418	0.997813	1.84598	0.999236	2.02952	0.999627	0.80061	0.986908	1.01435	0.998416	0.663261	0.992719	0.259185	0.92755	0.427172	0.9385	0.232495	0.8546	0.183093	0.88997	0.293066	0.881328	0.545707	0.899535	0.568249	0.898849	0.648828	0.90749	0.603494	0.900951	0.580867	0.900316	0.528927	0.889317	0.570908	0.901013	0.166086	0.558417	0.21603
MBR02_10954m_10-15cm.20	0.0702263	0.979697	0.126604	0.993209	0.118969	0.999612	0.0531967	0.946845	0.0388847	0.900561	0.0147348	0.583722	0.0258258	0.770767	0.0288882	0.752628	0.0163711	0.159889	0	0	0.0435807	0.496328	0.0834458	0.988254	0.0850896	0.98992	0.0757115	0.96273	0.0583352	0.978161	0.0601762	0.960784	0.0700385	0.966871	0.0806495	0.972894	0.077592	0.977865	0.0879178	0.979007	0.0904053	0.981568	0.0888833	0.978053	0.0877004	0.983672	0.114211	0.640169	0.135399
MBR06_6477m_5-10cm.10	0	0	0	0	0	0	0	0	0	0	0.101528	0.986294	0.174958	0.997853	0.179567	0.999828	0.0932783	0.633681	0.0596395	0.441945	0.0456761	0.51369	0	0	0	0	0	0	0	0	0	0	0	0	0	0	0	0	0	0	0	0	0	0	0	0	0	0	0
MBR06_6477m_5-10cm.9	0	0	0	0	0	0	0	0	0	0	0.0987686	0.991653	0.143948	0.997809	0.194816	0.999963	0.087369	0.993633	0.0145092	0.140353	0.030962	0.387646	0	0	0	0	0	0	0	0	0	0	0	0	0	0	0	0	0	0	0	0	0	0	0	0	0	0	0
MT_10840m_10-14cm.54	0.171145	0.997217	0.266369	0.998566	0.275013	0.995735	0.154275	0.99216	0.134731	0.988221	0.0863933	0.37323	0.0127658	0.504842	0.0118573	0.441081	0	0	0	0	0.00816667	0.120631	0.18768	0.999277	0.199041	0.999544	0.244611	0.999569	0.124984	0.996352	0.116987	0.99333	0.12175	0.993186	0.128261	0.994371	0.133802	0.996499	0.171465	0.99821	0.202964	0.999031	0.215422	0.998971	0.20131	0.999366	0.176675	0.779659	0.251222
MT_10840m_5-10cm.38	0.13716	0.996543	0.12111	0.995361	0.0414673	0.48986	0.0303993	0.458667	0.0251338	0.432197	0.00531147	0.239405	0.00696654	0.311199	0.00606101	0.252116	0	0	0	0	0	0	0.168213	0.999408	0.118678	0.999747	0.0791607	0.963083	0.15169	0.99775	0.126366	0.995153	0.149081	0.995983	0.147547	0.996344	0.158521	0.997969	0.14542	0.998543	0.142139	0.998508	0.138374	0.998295	0.125644	0.998847	0.107002	0.602946	0.062696
MT_10840m_5-10cm.69	0.02441	0.795004	0.0847998	0.974549	0.201401	0.98629	0.0655364	0.949669	0.0496392	0.945724	0	0	0.0030418	0	0.00272845	0	0	0	0	0	0.00669635	0.115665	0.0487702	0.985723	0.0712012	0.999853	0.0729839	0.978347	0.0832286	0.98478	0.0812376	0.981767	0.108269	0.986721	0.133568	0.991881	0.138973	0.993851	0.16124	0.996044	0.180088	0.997843	0.212142	0.998318	0.185657	0.998974	0.0624309	0.436199	0.0459414
MBR02_10954m_0-5cm.32	0.157089	0.999822	0.0967406	0.981848	0.067118	0.948496	0.0193695	0.632901	0	0	0.0124827	0.504296	0.0228298	0.790085	0.0242318	0.756816	0.0146564	0.13844	0	0	0.0127404	0.187212	0.0930238	0.997513	0.0357866	0.972316	0.0276442	0.771183	0.0783571	0.996009	0.0571907	0.969357	0.0594615	0.962422	0.0602567	0.96123	0.0529247	0.964471	0.0506716	0.94613	0.0436489	0.929263	0.034699	0.854868	0.0291722	0.866686	0.0815807	0.519011	0.0439078
[truncated: 3 more columns]

## Sheet: Table S6-R1
Table S6. Enyzmes and genes involved in degradation pathways annotated in the MAGs recovered. 0: enzyme missing; 1: partial of the enzyme was annotated with at least 1 subunit missing; 2: all genes for complete enzyme structure was annotated. Values were annotated from KEGG, COG or PROKKA.
				Acidobacteriota					Actinomycetota								Bacteroidota			Chloroflexota
Pathway	Key Enzymes	EC no.	Gene name	MBR06_6477m_0-5cm.40	MT_10840m_0-5cm.82	MT_10840m_5-10cm.71	MT_10853m_5-6cm.166	MT_10853m_7-8cm.26	MT_7061m_38-40cm.9	MT_10840m_5-10cm.46	MT_10853m_0-2cm.5	MT_10853m_0-2cm.34	MT_10853m_6-7cm.13	MBR02_10954m_0-5cm.44	MBR02_10954m_20-23cm.1	MBR02_10954m_20-23cm.38	MT_6477m.25	MT_10853m_0-2cm.29	MBR02_10954m_0-5cm.20	MBR06_6477m_0-5cm.5	MBR06_6477m_0-5cm.73	MT_7061m_0-2cm.1	MT_10840m_0-5cm.64	MT_10840m_0-5cm.127	MT_10840m_0-5cm.146	MT_10840m_0-5cm.170	MT_10840m_0-5cm.174	MT_10840m_5-10cm.15	MT_10840m_5-10cm.102	MT_10840m_5-10cm.122	MT_10840m_10-14cm.31	MT_10853m_2-3cm.66	MT_10853m_3-4cm.79	MT_10853m_5-6cm.153	MT_10853m_6-7cm.91	MT_10853m_7-8cm.47	MT_10853m_9-10cm.155	MT_10908m_0-3cm.13	MBR02_10954m_0-5cm.93	MBR02_10954m_0-5cm.105	MBR02_10954m_5-10cm.2	MBR02_10954m_5-10cm.59	MBR02_10954m_10-15cm.1	MBR02_10954m_10-15cm.14	MBR02_10954m_10-15cm.45	MBR02_10954m_10-15cm.49	MBR02_10954m_10-15cm.61	MBR02_10954m_10-15cm.63	MBR02_10954m_10-15cm.64
Chlorocyclohexane and chlorobenzene degradation
β-Hexachlorocyclohexane deg. (β-Hexachlorocyclohexane→β-2,3,4,5,6-Tetrachloro-1,4-cyclohexanediol)	haloalkane dehalogenase	3.8.1.5	dhaA	0	0	2	2	2	2	2	2	2	2	2	2	2	2	0	2	2	0	2	2	2	2	0	2	2	0	2	2	0	0	2	0	2	2	2	2	2	2	0	0	2	0	2	2	2	2
γ-Hexachlorocyclohexane deg.-1 (γ-Hexachlorocyclohexane →Succinyl-CoA)	gamma-hexachlorocyclohexane dehydrochlorinase	4.5.1.-	linA or besB	0	0	0	0	0	0	0	0	0	0	0	0	0	0	0	0	0	0	0	0	0	0	0	0	0	0	0	0	2	0	0	0	0	0	0	0	0	0	0	0	0	0	0	0	0	0
	haloalkane dehalogenase	3.8.1.5	dhaA	0	0	2	2	2	2	2	2	2	2	2	2	2	2	0	2	2	0	2	2	2	2	0	2	2	0	2	2	0	0	2	0	2	2	2	2	2	2	0	0	2	0	2	2	2	2
	2,5-dichloro-2,5-cyclohexadiene-1,4-diol dehydrogenase 1	1.1.1.-	linC or linX	0	0	0	0	0	0	2	0	2	0	0	0	0	2	0	0	2	0	0	2	2	0	0	0	0	0	2	2	0	2	2	0	0	0	0	0	2	2	2	0	0	2	2	2	2	0
	chlorophenol-4-monooxygenase	1.14.14.173	TftDC	0	0	0	0	0	0	0	0	0	0	0	0	0	0	0	0	0	0	0	0	0	0	0	0	0	0	0	0	0	0	0	0	0	0	0	0	0	0	0	0	0	0	0	0	0	0
	gamma-hexachlorocyclohexane dehydrochlorinase	4.5.1.-	linA or besB	0	0	0	0	0	0	0	0	0	0	0	0	0	0	0	0	0	0	0	0	0	0	0	0	0	0	0	0	2	0	0	0	0	0	0	0	0	0	0	0	0	0	0	0	0	0
	2-hydroxy-1,4-benzoquinone reductase	1.6.5.7		0	0	0	0	0	0	0	0	0	0	0	0	0	0	0	2	0	0	0	0	0	0	0	0	0	0	0	0	0	0	0	0	0	0	0	0	0	0	2	0	0	0	0	0	0	0
	hydroxyquinol 1,2-dioxygenase	1.13.1.37	chqB	0	0	0	0	0	0	0	0	0	0	0	0	0	0	0	0	0	0	0	0	0	0	0	0	0	0	0	0	0	0	0	0	0	0	0	0	0	0	0	0	0	0	0	0	0	0
	Maleylacetate reductase	1.3.1.32	tfdF	0	0	0	0	0	0	0	0	0	0	0	2	0	0	0	2	0	0	0	0	0	0	0	0	0	0	0	0	0	0	0	0	0	0	0	0	0	0	0	0	0	0	0	0	0	0
	3-oxoadipate cleavage enzyme	2.3.1.318		0	0	0	0	0	0	0	0	0	0	0	0	0	0	0	0	0	0	0	0	0	0	0	0	0	0	0	0	0	0	0	0	0	0	0	0	0	0	0	0	0	0	0	0	0	0
γ-Hexachlorocyclohexane deg.-2(γ-Hexachlorocyclohexane →Malate)	gamma-hexachlorocyclohexane dehydrochlorinase	4.5.1.-	linA or besB	0	0	0	0	0	0	0	0	0	0	0	0	0	0	0	0	0	0	0	0	0	0	0	0	0	0	0	0	2	0	0	0	0	0	0	0	0	0	0	0	0	0	0	0	0	0
	chlorobenzene dioxygenase	1.14.12.26	todC1, bedC1, tcbAa	0	0	0	0	0	0	0	0	0	0	0	0	0	0	0	0	0	0	0	0	0	0	0	0	0	0	0	0	0	0	0	0	0	0	0	0	0	0	0	0	0	0	0	0	0	0
	cis-1,2-dihydrobenzene-1,2-diol/chlorobenzene dihydrodiol dehydrogenase	1.3.1.19	todD, tcbB	0	0	0	0	0	0	0	0	0	0	0	0	0	0	0	0	0	0	0	0	0	0	0	0	0	0	0	0	0	0	0	0	0	0	0	0	0	0	0	0	0	0	0	0	0	0
	3-mercaptopropionate dioxygenase	1.13.1.-	clcA	0	0	0	0	0	0	0	0	0	0	0	0	0	2	0	0	0	0	0	0	0	0	0	0	0	0	0	0	0	0	0	0	0	0	0	0	0	0	0	0	0	0	0	0	0	0
	Chloromuconate cycloisomerase	5.5.1.7	tfdDI	0	0	0	0	0	0	0	0	0	0	0	0	0	0	0	0	0	0	0	0	0	0	0	0	0	0	0	0	0	0	0	0	0	0	0	0	0	0	0	0	0	0	0	0	0	0
	Carboxymethylenebutenolidase	3.1.1.45	clcD	0	0	2	2	0	0	2	0	2	0	0	2	0	0	2	2	2	0	2	2	2	2	0	2	2	2	0	2	2	0	0	2	2	2	0	2	2	2	2	0	2	2	2	0	0	0
	Maleylacetate reductase	1.3.1.32	tfdF	0	0	0	0	0	0	0	0	0	0	0	2	0	0	0	2	0	0	0	0	0	0	0	0	0	0	0	0	0	0	0	0	0	0	0	0	0	0	0	0	0	0	0	0	0	0
	(S)-2-haloacid dehalogenase	3.8.1.2		2	2	0	2	2	2	2	2	0	0	0	0	0	2	2	2	0	0	0	2	0	2	2	0	2	2	2	2	0	0	0	2	0	2	0	2	2	0	2	2	2	2	2	2	2	2
	Haloacetate dehalogenase	3.8.1.3	dehH or fac-dex	0	0	0	0	0	2	0	0	0	0	0	2	0	0	0	0	2	2	0	0	2	0	0	2	2	2	2	2	0	2	2	0	0	2	0	2	2	2	2	0	2	0	2	2	2	2
	Glycerate dehydrogenase	1.1.1.29	hprA	0	0	2	0	0	0	0	0	0	0	0	0	0	0	0	2	2	0	0	2	2	0	0	0	2	2	2	2	0	0	2	0	2	0	2	0	0	2	2	0	0	2	2	0	0	2
	Glyoxylate/hydroxypyruvate reductase A	1.1.1.79	ghrA	0	0	2	0	0	0	0	0	0	0	0	0	0	2	0	0	2	0	0	2	0	0	0	0	0	0	2	0	0	0	0	0	0	0	0	0	0	0	2	0	0	0	2	0	0	0
	Malate synthase	2.3.3.9	aceB,glcB	0	2	0	2	2	2	0	2	2	0	0	0	2	0	0	0	0	0	0	2	0	0	0	0	0	0	0	0	0	0	0	2	0	0	0	2	0	0	0	0	2	0	0	0	0	0
2,4-Dichlorophenoxyaceate deg.(2,4-Dichlorophenoxyaceate→cis-Acetylacrylate)	choline trimethylamine-lyase activating enzyme	1.97.1.-		0	0	2	0	0	0	0	0	0	0	0	0	2	0	0	0	0	0	0	0	0	0	0	2	0	0	2	2	0	0	0	0	0	0	0	0	0	0	0	0	0	2	2	0	0	2
	Alpha-ketoglutarate-dependent 2,4-dichlorophenoxyacetate dioxygenase	1.14.1.-	TfdA	0	0	0	0	0	0	0	0	0	0	0	0	0	0	0	0	0	0	0	0	0	0	0	0	0	0	0	0	0	0	0	0	0	0	0	0	0	0	0	0	0	0	0	0	0	0
	2,4-dichlorophenol 6-monooxygenase	1.14.13.20	tfdB	0	0	0	0	0	0	0	0	0	0	0	0	0	0	0	2	0	0	0	0	0	0	0	0	0	0	0	0	0	0	0	0	0	0	0	0	0	0	0	0	0	0	0	0	0	0
	Catechol 1,2-dioxygenase 2	1.13.1.1	catA	0	0	0	0	0	0	0	0	0	0	0	0	0	0	0	0	0	0	0	0	0	0	0	0	0	0	0	0	0	0	0	0	0	0	0	0	0	0	0	0	0	0	0	0	0	0
	Muconate cycloisomerase 1	5.5.1.1	catB	0	0	0	0	0	0	0	0	0	0	0	0	0	0	0	0	0	0	0	0	0	0	0	0	0	0	0	0	0	0	0	0	0	0	0	0	0	0	0	0	0	0	0	0	0	0
	Carboxymethylenebutenolidase	3.1.1.45	clcD	0	0	2	2	0	0	2	0	2	0	0	2	0	0	2	2	2	0	2	2	2	2	0	2	2	2	0	2	2	0	0	2	2	2	0	2	2	2	2	0	2	2	2	0	0	0
2,4-Dichloroaniline deg.(2,4-Dichloroaniline→Acetyl-CoA)	choline trimethylamine-lyase activating enzyme	1.97.1.-		0	0	2	0	0	0	0	0	0	0	0	0	2	0	0	0	0	0	0	0	0	0	0	2	0	0	2	2	0	0	0	0	0	0	0	0	0	0	0	0	0	2	2	0	0	2
		1.14.-.-		0	0	2	0	0	2	2	2	2	0	2	0	0	0	0	0	0	0	0	2	0	2	0	0	0	0	0	2	0	0	2	2	2	2	0	0	2	0	0	2	0	0	0	0	2	0
	Metapyrocatechase	1.13.1.2	xylE	0	0	0	0	0	2	0	0	0	0	0	0	0	0	0	0	0	0	0	0	0	0	0	0	0	0	0	0	0	0	0	0	0	0	0	0	0	0	0	0	0	0	0	0	0	0
	choline trimethylamine-lyase activating enzyme	1.97.1.-		0	0	2	0	0	0	0	0	0	0	0	0	2	0	0	0	0	0	0	0	0	0	0	2	0	0	2	2	0	0	0	0	0	0	0	0	0	0	0	0	0	2	2	0	0	2
	2-hydroxymuconate-semialdehyde hydrolase	3.7.1.9	xylF	0	0	0	0	0	0	2	2	0	2	0	0	0	0	0	0	0	0	0	0	0	0	0	0	0	0	0	0	0	0	0	0	2	2	0	0	2	2	0	0	0	0	2	0	0	0
	2-keto-4-pentenoate hydratase	4.2.1.80	mhpD	0	0	0	0	0	0	0	0	0	0	0	0	0	0	0	0	2	0	0	0	0	0	0	0	0	0	0	0	0	0	0	0	0	2	0	0	0	0	0	0	0	0	0	0	0	0
	4-hydroxy 2-oxovalerate aldolase	4.1.3.39	bphF	0	2	0	0	2	2	0	0	0	0	0	0	0	0	0	0	2	0	0	2	2	0	2	0	2	2	2	2	0	0	0	0	0	0	0	2	0	0	2	0	0	2	2	2	0	2
	pyruvate ferredoxin oxidoreductase	1.2.7.1	por/porA/poeB/porC	0	0	0	0	0	1	0	0	0	0	0	0	1	0	0	0	0	0	0	0	0	0	0	0	0	0	0	0	0	0	0	0	0	0	0	0	0	0	0	0	0	0	0	0	0	1
2,6-Dichlorophenol deg.(2,6-Dichlorophenol→Succinyl-CoA)	2-octaprenylphenol hydroxylase	1.14.13.-		0	0	0	0	0	0	0	0	0	0	0	0	0	0	0	0	0	2	0	2	2	0	2	0	2	0	2	2	0	0	0	0	0	0	0	2	0	0	2	0	2	2	2	0	0	2
	3-mercaptopropionate dioxygenase	1.13.11.-	PcpA	0	0	0	0	0	2	0	0	0	0	0	2	0	0	0	0	0	0	0	0	0	2	0	2	0	0	2	0	0	0	0	0	0	2	0	0	2	2	0	0	2	2	2	2	0	2
	Maleylacetate reductase	1.3.1.32	tfdF	0	0	0	0	0	0	0	0	0	0	0	2	0	0	0	2	0	0	0	0	0	0	0	0	0	0	0	0	0	0	0	0	0	0	0	0	0	0	0	0	0	0	0	0	0	0
	Maleylacetate reductase	1.3.1.32	tfdF	0	0	0	0	0	0	0	0	0	0	0	2	0	0	0	2	0	0	0	0	0	0	0	0	0	0	0	0	0	0	0	0	0	0	0	0	0	0	0	0	0	0	0	0	0	0
	3-oxoadipate cleavage enzyme	2.3.1.318		0	0	0	0	0	0	0	0	0	0	0	0	0	0	0	0	0	0	0	0	0	0	0	0	0	0	0	0	0	0	0	0	0	0	0	0	0	0	0	0	0	0	0	0	0	0
1,2,3,4-Tetrachlorobenzene deg.(1,2,3,4-Tetrachlorobenzene→2,4-Dichloro-3-oxoadipate)	Phenoxybenzoate dioxygenase subunit alpha	1.14.12.-	DbfA1 + DbfA2	0	0	0	0	0	0	0	0	0	0	0	0	0	0	0	0	0	0	0	0	0	0	0	0	0	0	0	0	0	0	0	0	0	0	0	0	0	0	0	0	0	0	0	0	0	0
		1.3.1.-	fldZ,curA_1,bacG,actIII	0	0	0	0	0	0	0	0	0	0	0	0	0	0	0	0	0	0	0	0	0	0	0	0	0	0	0	0	0	0	0	0	0	0	0	0	0	0	0	0	0	0	0	0	0	0
	Catechol 1,2-dioxygenase 2	1.13.1.1	catA	0	0	0	0	0	0	0	0	0	0	0	0	0	0	0	0	0	0	0	0	0	0	0	0	0	0	0	0	0	0	0	0	0	0	0	0	0	0	0	0	0	0	0	0	0	0
	Chloromuconate cycloisomerase	5.5.1.7	tfdDI	0	0	0	0	0	0	0	0	0	0	0	0	0	0	0	0	0	0	0	0	0	0	0	0	0	0	0	0	0	0	0	0	0	0	0	0	0	0	0	0	0	0	0	0	0	0
	Carboxymethylenebutenolidase	3.1.1.45	clcD	0	0	2	2	0	0	2	0	2	0	0	2	0	0	2	2	2	0	2	2	2	2	0	2	2	2	0	2	2	0	0	2	2	2	0	2	2	2	2	0	2	2	2	0	0	0
	Maleylacetate reductase	1.3.1.32	tfdF	0	0	0	0	0	0	0	0	0	0	0	2	0	0	0	2	0	0	0	0	0	0	0	0	0	0	0	0	0	0	0	0	0	0	0	0	0	0	0	0	0	0	0	0	0	0
Chloroalkane and chloroalkene degradation
Trans-Dichloropropene deg. (Trans-1,3-Dichloropropene → Acetyl-CoA)	haloalkane dehalogenase	3.8.1.5	dhaA	0	0	2	2	2	2	2	2	2	2	2	2	2	2	0	2	2	0	2	2	2	2	0	2	2	0	2	2	0	0	2	0	2	2	2	2	2	2	0	0	2	0	2	2	2	2
	Alcohol dehydrogenase	1.1.1.1	adh or adhp or yiaY or frmA or adhB	0	2	2	2	0	2	2	0	2	2	0	2	0	0	2	2	2	2	2	2	2	2	2	0	2	2	2	2	2	2	2	2	2	2	2	2	0	2	2	2	2	2	2	2	2	2
	Aldehyde dehydrogenase	1.2.1.3	ALDH	0	0	0	0	0	0	0	0	0	0	0	0	0	0	0	0	0	0	0	0	0	0	0	0	0	0	0	0	0	0	0	0	0	0	0	0	0	0	0	0	0	0	0	0	0	0
	trans-3-chloroacrylic acid dehalogenase	3.8.1.-	caaD	0	0	0	0	0	0	0	0	0	0	0	0	0	0	0	0	0	0	0	0	0	0	0	0	0	0	0	0	0	0	0	0	0	0	0	0	0	0	0	0	0	0	0	0	0	0
	malonate semialdehyde decarboxylase	4.1.1.-	msaD	0	0	0	0	0	0	0	0	0	0	0	0	0	0	0	0	0	0	0	0	0	0	0	0	0	0	0	0	0	0	0	0	0	0	0	0	0	0	0	0	0	0	0	0	0	0
	aldehyde dehydrogenase	1.2.1.3	ALDH+ALDH7A1	0	0	0	0	0	0	0	0	0	0	0	0	0	0	0	0	0	0	0	0	0	0	0	0	0	0	0	0	0	0	0	0	0	0	0	0	0	0	0	0	0	0	0	0	0	0
	acetyl-CoA synthetase	6.2.1.1	ACSS1_2	2	2	2	2	2	2	2	2	2	2	2	2	2	2	2	2	2	2	2	2	0	2	2	2	2	0	0	2	2	0	2	2	2	2	2	2	0	2	0	0	2	2	2	0	0	2
Cis-Dichloropropene deg. (Cis-1,3-Dichloropropene → Acetyl-CoA)	haloalkane dehalogenase	3.8.1.5	dhaA	0	0	2	2	2	2	2	2	2	2	2	2	2	2	0	2	2	0	2	2	2	2	0	2	2	0	2	2	0	0	2	0	2	2	2	2	2	2	0	0	2	0	2	2	2	2
	Alcohol dehydrogenase	1.1.1.1	adh or adhp or yiaY or frmA or adhB	0	2	2	2	0	2	2	0	2	2	0	2	0	0	2	2	2	2	2	2	2	2	2	0	2	2	2	2	2	2	2	2	2	2	2	2	0	2	2	2	2	2	2	2	2	2
	Aldehyde dehydrogenase	1.2.1.3	ALDH	0	0	0	0	0	0	0	0	0	0	0	0	0	0	0	0	0	0	0	0	0	0	0	0	0	0	0	0	0	0	0	0	0	0	0	0	0	0	0	0	0	0	0	0	0	0
	cis-3-chloroacrylic acid dehalogenase	3.8.1.-	cis-caaD	0	0	0	0	0	0	0	0	0	0	0	0	0	0	0	0	0	0	0	0	0	0	0	0	0	0	0	0	0	0	0	0	0	0	0	0	0	0	0	0	0	0	0	0	0	0
	malonate semialdehyde decarboxylase	4.1.1.-	msaD	0	0	0	0	0	0	0	0	0	0	0	0	0	0	0	0	0	0	0	0	0	0	0	0	0	0	0	0	0	0	0	0	0	0	0	0	0	0	0	0	0	0	0	0	0	0
	aldehyde dehydrogenase	1.2.1.3	ALDH+ALDH7A1	0	0	0	0	0	0	0	0	0	0	0	0	0	0	0	0	0	0	0	0	0	0	0	0	0	0	0	0	0	0	0	0	0	0	0	0	0	0	0	0	0	0	0	0	0	0
	acetyl-CoA synthetase	6.2.1.1	ACSS1_2	2	2	2	2	2	2	2	2	2	2	2	2	2	2	2	2	2	2	2	2	0	2	2	2	2	0	0	2	2	0	2	2	2	2	2	2	0	2	0	0	2	2	2	0	0	2
1,2-Dichloroethane deg. (1,2-Dichloroethane → Malate)	haloalkane dehalogenase	3.8.1.5	dhaA	0	0	2	2	2	2	2	2	2	2	2	2	2	2	0	2	2	0	2	2	2	2	0	2	2	0	2	2	0	0	2	0	2	2	2	2	2	2	0	0	2	0	2	2	2	2
	Methanol dehydrogenase	1.1.2.7	moxF + moxI	0	0	0	0	0	0	0	0	0	0	0	0	0	0	0	0	0	0	0	0	0	0	0	0	0	0	0	0	0	0	0	0	0	0	0	0	0	0	0	0	0	0	0	0	0	0
	Alcohol dehydrogenase (cytochrome c)	1.1.2.8	exaA	0	0	0	0	2	0	0	0	0	0	0	0	0	0	0	0	0	0	0	0	0	0	0	0	0	0	0	0	0	0	0	0	0	0	0	0	0	0	0	0	0	0	0	0	0	0
	Aldehyde dehydrogenase	1.2.1.3	ALDH	0	0	0	0	0	0	0	0	0	0	0	0	0	0	0	0	0	0	0	0	0	0	0	0	0	0	0	0	0	0	0	0	0	0	0	0	0	0	0	0	0	0	0	0	0	0
	Haloacetate dehalogenase	3.8.1.3	dehH or fac-dex	0	0	0	0	0	2	0	0	0	0	0	2	0	0	0	0	2	2	0	0	2	0	0	2	2	2	2	2	0	2	2	0	0	2	0	2	2	2	2	0	2	0	2	2	2	2
	(S)-2-haloacid dehalogenase	3.8.1.2		2	2	0	2	2	2	2	2	0	0	0	0	0	2	2	2	0	0	0	2	0	2	2	0	2	2	2	2	0	0	0	2	0	2	0	2	2	0	2	2	2	2	2	2	2	2
	Glycerate dehydrogenase	1.1.1.29	hprA	0	0	2	0	0	0	0	0	0	0	0	0	0	0	0	2	2	0	0	2	2	0	0	0	2	2	2	2	0	0	2	0	2	0	2	0	0	2	2	0	0	2	2	0	0	2
	Glyoxylate/hydroxypyruvate reductase A	1.1.1.79	ghrA	0	0	2	0	0	0	0	0	0	0	0	0	0	2	0	0	2	0	0	2	0	0	0	0	0	0	2	0	0	0	0	0	0	0	0	0	0	0	2	0	0	0	2	0	0	0
	Malate synthase	2.3.3.9	aceB,glcB	0	2	0	2	2	2	0	2	2	0	0	0	2	0	0	0	0	0	0	2	0	0	0	0	0	0	0	0	0	0	0	2	0	0	0	2	0	0	0	0	2	0	0	0	0	0
Dichloromethane deg.(Dichloromethane→Acetyl-CoA)	Dichloromethane dehalogenase	4.5.1.3	dcmA	0	0	0	0	0	0	0	0	0	0	0	0	0	0	0	0	0	0	0	0	0	0	0	0	0	0	0	0	0	0	0	0	0	0	0	0	0	0	0	0	0	0	0	0	0	0
	glutathione-independent formaldehyde dehydrogenase	1.2.1.46	fdhA	0	0	0	0	0	0	0	0	0	0	0	0	0	0	0	0	0	0	0	0	0	0	2	0	0	0	0	0	2	0	0	0	0	0	0	0	0	0	2	0	0	2	2	0	0	2
	formaldehyde dismutase	1.2.98.1	fdm	0	0	0	0	0	0	0	0	0	0	0	0	0	2	0	0	0	0	0	0	0	0	0	0	0	0	0	0	0	0	0	2	0	0	0	0	0	0	0	0	0	0	0	0	0	0
	formate dehydrogenase	1.17.1.9 or 1.17.98.3	FDH+fdoG+fdwB+fdoH+fdol+fdsD or fdhA+fdhB	1	0	1	0	1	0	0	1	1	1	1	1	1	0	0	1	1	1	0	0	1	0	1	1	1	0	1	1	1	0	0	0	0	0	1	0	1	0	1	1	1	1	1	0	0	1
	anaerobic carbon-monoxide dehydrogenase	1.2.7.4	cdhA+cdhB	0	0	0	0	0	0	0	0	0	0	0	0	0	0	0	0	0	0	0	0	0	0	0	0	0	0	0	0	0	0	0	0	0	0	0	0	0	0	0	0	0	0	0	0	0	0
	acetyl-CoA synthase	2.3.1.169	acsB+cdhE+cdhD	0	0	0	0	0	0	0	0	0	0	0	0	0	0	0	0	0	0	0	0	0	0	0	0	0	0	0	0	0	0	0	0	0	0	0	0	0	0	0	0	0	0	0	0	0	0
Fluorobenzoate degradation
2-Fluorobenzoate deg.(2-Fluorobenzoate→Succinyl-CoA)	benzoate/toluate 1,2-dioxygenase subunit alpha	1.14.12.10	benA-xylX + benB-xylY	0	0	0	0	0	0	0	0	0	0	0	0	0	0	0	0	0	0	0	0	0	0	0	0	0	0	0	0	0	0	0	0	0	0	0	0	0	0	0	0	0	0	0	0	0	0
		1.3.1.-	fldZ,curA_1,bacG,actIII	0	0	0	0	0	0	0	0	0	0	0	0	0	0	0	0	0	0	0	0	0	0	0	0	0	0	0	0	0	0	0	0	0	0	0	0	0	0	0	0	0	0	0	0	0	0
	Catechol 1,2-dioxygenase 2	1.13.1.1	catA	0	0	0	0	0	0	0	0	0	0	0	0	0	0	0	0	0	0	0	0	0	0	0	0	0	0	0	0	0	0	0	0	0	0	0	0	0	0	0	0	0	0	0	0	0	0
	Chloromuconate cycloisomerase	5.5.1.7	tfdDI	0	0	0	0	0	0	0	0	0	0	0	0	0	0	0	0	0	0	0	0	0	0	0	0	0	0	0	0	0	0	0	0	0	0	0	0	0	0	0	0	0	0	0	0	0	0
	Carboxymethylenebutenolidase	3.1.1.45	clcD	0	0	2	2	0	0	2	0	2	0	0	2	0	0	2	2	2	0	2	2	2	2	0	2	2	2	0	2	2	0	0	2	2	2	0	2	2	2	2	0	2	2	2	0	0	0
	Maleylacetate reductase	1.3.1.32	tfdF	0	0	0	0	0	0	0	0	0	0	0	2	0	0	0	2	0	0	0	0	0	0	0	0	0	0	0	0	0	0	0	0	0	0	0	0	0	0	0	0	0	0	0	0	0	0
	3-oxoadipate cleavage enzyme	2.3.1.318		0	0	0	0	0	0	0	0	0	0	0	0	0	0	0	0	0	0	0	0	0	0	0	0	0	0	0	0	0	0	0	0	0	0	0	0	0	0	0	0	0	0	0	0	0	0
3-Fluorobenzoate deg.(3-Fluorobenzoate→Succinyl-CoA)	benzoate/toluate 1,2-dioxygenase subunit alpha	1.14.12.10	benA-xylX + benB-xylY	0	0	0	0	0	0	0	0	0	0	0	0	0	0	0	0	0	0	0	0	0	0	0	0	0	0	0	0	0	0	0	0	0	0	0	0	0	0	0	0	0	0	0	0	0	0
	dihydroxycyclohexadiene carboxylate dehydrogenase	1.3.1.25	benD-xylL	0	0	0	0	0	0	0	0	0	0	0	0	0	0	0	0	0	0	0	0	0	0	0	0	0	0	0	0	0	0	0	0	0	0	0	0	0	0	0	0	0	0	0	0	0	0
	Catechol 1,2-dioxygenase 2	1.13.1.1	catA	0	0	0	0	0	0	0	0	0	0	0	0	0	0	0	0	0	0	0	0	0	0	0	0	0	0	0	0	0	0	0	0	0	0	0	0	0	0	0	0	0	0	0	0	0	0
	muconate cycloisomerase	5.5.1.1	catB	0	0	0	0	0	0	0	0	0	0	0	0	0	0	0	0	0	0	0	0	0	0	0	0	0	0	0	0	0	0	0	0	0	0	0	0	0	0	0	0	0	0	0	0	0	0
	Carboxymethylenebutenolidase	3.1.1.45	clcD	0	0	2	2	0	0	2	0	2	0	0	2	0	0	2	2	2	0	2	2	2	2	0	2	2	2	0	2	2	0	0	2	2	2	0	2	2	2	2	0	2	2	2	0	0	0
	Maleylacetate reductase	1.3.1.32	tfdF	0	0	0	0	0	0	0	0	0	0	0	2	0	0	0	2	0	0	0	0	0	0	0	0	0	0	0	0	0	0	0	0	0	0	0	0	0	0	0	0	0	0	0	0	0	0
	3-oxoadipate cleavage enzyme	2.3.1.318		0	0	0	0	0	0	0	0	0	0	0	0	0	0	0	0	0	0	0	0	0	0	0	0	0	0	0	0	0	0	0	0	0	0	0	0	0	0	0	0	0	0	0	0	0	0
4-Chlorobenzoate deg.(4-Chlorobenzoate→Acetyl-CoA)	4-chlorobenzoate-CoA ligase	6.2.1.33	fcbA	0	0	0	0	0	0	0	0	0	0	0	0	0	0	0	0	0	0	0	0	0	0	0	0	0	0	0	0	0	0	0	0	0	0	0	0	0	0	0	0	0	0	0	0	0	0
	4-chlorobenzoyl-CoA dehalogenase	3.8.1.7	fcbB	0	0	0	0	0	0	0	0	0	0	0	2	0	0	0	0	0	0	2	0	0	0	0	0	0	0	0	0	0	0	0	0	0	0	0	0	2	0	0	0	2	0	0	0	0	2
	4-hydroxybenzoyl-CoA reductase subunit	1.1.7.1	hcrA+hcrB+hcrC	0	0	1	1	0	1	0	0	1	0	1	1	1	0	1	0	1	1	1	1	1	1	1	1	1	0	1	1	0	1	1	1	0	1	0	1	1	1	1	0	1	1	1	1	1	1
	4-hydroxybenzoate--CoA/benzoate--CoA ligase	6.2.1.25	hbaA	0	0	0	0	0	0	0	0	0	0	0	0	0	0	0	0	0	0	0	0	0	0	0	0	0	0	0	0	0	0	0	0	0	0	0	0	0	0	0	0	0	0	0	0	0	0
	benzoate/toluate 1,2-dioxygenase subunit alpha	1.14.12.10	benA-xylX + benB-xylY	0	0	0	0	0	0	0	0	0	0	0	0	0	0	0	0	0	0	0	0	0	0	0	0	0	0	0	0	0	0	0	0	0	0	0	0	0	0	0	0	1	0	0	0	0	0
	dihydroxycyclohexadiene carboxylate dehydrogenase	1.3.1.25	benD-xylL	0	0	0	0	0	0	0	0	0	0	0	0	0	0	0	0	0	0	0	0	0	0	0	0	0	0	0	0	0	0	0	0	0	0	0	0	0	0	0	0	1	0	0	0	0	0
	catechol 2,3-dioxygenase	1.13.1.2	catE	0	0	0	0	0	0	0	0	0	2	0	2	0	0	0	0	0	0	0	2	0	0	0	0	2	0	0	2	0	0	0	2	0	2	2	2	0	0	0	0	2	0	2	0	0	0
	2-hydroxymuconate-semialdehyde hydrolase	3.7.1.9	xylF	0	0	0	0	0	0	2	2	0	2	0	0	0	0	0	0	0	0	0	0	0	0	0	0	0	0	0	0	0	0	0	0	2	2	0	0	2	2	0	0	0	0	2	0	0	0
	2-keto-4-pentenoate hydratase	4.2.1.80	mhpD	0	0	0	0	0	0	0	0	0	0	0	0	0	0	0	0	2	0	0	0	0	0	0	0	0	0	0	0	0	0	0	0	0	2	0	0	0	0	0	0	0	0	0	0	0	0
	4-hydroxy 2-oxovalerate aldolase	4.1.3.39	bphF	0	2	0	0	2	2	0	0	0	0	0	0	0	0	0	0	2	0	0	2	2	0	2	0	2	2	2	2	0	0	0	0	0	0	0	2	0	0	2	0	0	2	2	2	0	2
	pyruvate ferredoxin oxidoreductase	1.2.7.1	por/porA/poeB/porC	0	0	0	0	0	1	0	0	0	0	0	0	1	0	0	0	0	0	0	0	0	0	0	0	0	0	0	0	0	0	0	0	0	0	0	0	0	0	0	0	0	0	0	0	0	1
Polychlorobiphenyl (PCB) degradation
Biphenyl deg. (Biphenyl → Benzoate)	biphenyl 2,3-dioxygenase subunit alpha	1.14.12.18	bphA1 + bphA2	0	0	0	0	0	0	0	0	0	0	0	0	0	0	0	0	0	0	0	0	0	0	0	0	0	0	0	0	0	0	0	1	0	0	0	0	0	0	0	0	0	0	0	0	0	0
	cis-2,3-dihydrobiphenyl-2,3-diol dehydrogenase	1.3.1.56	bphB	0	0	0	0	0	0	0	0	0	0	0	0	0	0	0	0	0	0	0	0	0	0	0	0	0	0	0	0	0	0	0	2	0	0	0	0	0	0	0	0	0	0	0	0	0	0
	biphenyl-2,3-diol 1,2-dioxygenase	1.13.1.39	bphC	0	0	0	2	0	0	0	2	0	0	0	0	0	0	0	0	0	2	0	0	0	0	0	2	2	0	2	2	2	0	0	2	0	2	0	2	0	2	0	0	2	0	0	0	0	2
	2,6-dioxo-6-phenylhexa-3-enoate hydrolase	3.7.1.8	bphD	0	0	0	0	0	2	0	0	0	0	0	0	0	2	2	0	2	0	2	2	0	0	0	2	0	0	0	2	0	0	0	2	2	2	0	0	0	2	2	0	0	2	0	0	0	0
4-Chlorobiphenyl deg. (4-Chlorobiphenyl →Acetyl-CoA )	biphenyl 2,3-dioxygenase subunit alpha	1.14.12.18	bphA1 + bphA2	0	0	0	0	0	0	0	0	0	0	0	0	0	0	0	0	0	0	0	0	0	0	0	0	0	0	0	0	0	0	0	1	0	0	0	0	0	0	0	0	0	0	0	0	0	0
	cis-2,3-dihydrobiphenyl-2,3-diol dehydrogenase	1.3.1.56	bphB	0	0	0	0	0	0	0	0	0	0	0	0	0	0	0	0	0	0	0	0	0	0	0	0	0	0	0	0	0	0	0	2	0	0	0	0	0	0	0	0	0	0	0	0	0	0
	biphenyl-2,3-diol 1,2-dioxygenase	1.13.1.39	bphC	0	0	0	2	0	0	0	2	0	0	0	0	0	0	0	0	0	2	0	0	0	0	0	2	2	0	2	2	2	0	0	2	0	2	0	2	0	2	0	0	2	0	0	0	0	2
	2,6-dioxo-6-phenylhexa-3-enoate hydrolase	3.7.1.8	bphD	0	0	0	0	0	2	0	0	0	0	0	0	0	2	2	0	2	0	2	2	0	0	0	2	0	0	0	2	0	0	0	2	2	2	0	0	0	2	2	0	0	2	0	0	0	0
	2-keto-4-pentenoate hydratase	4.2.1.80	mphD	0	0	0	0	0	0	0	0	0	0	0	0	0	0	0	0	2	0	0	0	0	0	0	0	0	0	0	0	0	0	0	0	0	2	0	0	0	0	0	0	0	0	0	0	0	0
	4-hydroxy 2-oxovalerate aldolase	4.1.3.39	bphF	0	2	0	0	2	2	0	0	0	0	0	0	0	0	0	0	2	0	0	2	2	0	2	0	2	2	2	2	0	0	0	0	0	0	0	2	0	0	2	0	0	2	2	2	0	2
	pyruvate ferredoxin oxidoreductase	1.2.7.1	por/porA/poeB/porC	0	0	0	0	0	1	0	0	0	0	0	0	1	0	0	0	0	0	0	0	0	0	0	0	0	0	0	0	0	0	0	0	0	0	0	0	0	0	0	0	0	0	0	0	0	1
Polyaromatic hydrocarbon (PAH) deg.
Fluorene deg. (Fluorene → 4-Carboxy-2-hydroxymuconate semialdehyde)	naphthalene 1,2-dioxygenase subunit alpha	1.14.12.12	NdoB + NdoC	0	0	0	0	0	0	0	0	0	0	0	0	0	0	0	0	0	0	0	0	0	0	0	0	0	0	0	0	0	0	0	0	0	0	0	0	0	0	0	0	0	0	0	0	0	0
	fluoren-9-ol dehydrogenase	1.1.1.256	FlnB	0	0	0	0	0	0	0	0	0	0	0	0	0	0	0	0	0	0	0	0	0	0	0	0	0	0	0	0	0	0	0	2	0	0	0	2	0	0	0	0	0	0	0	0	0	0
	dibenzofuran dioxygenase subunit alpha	1.14.12.-	DbfA1 + DbfA2	0	0	0	0	0	0	0	0	0	0	0	0	0	0	0	0	0	0	0	0	0	0	0	0	0	0	0	0	0	0	0	0	0	0	0	0	0	0	0	0	0	0	0	0	0	0
	1,1a-dihydroxy-1-hydro-9-fluorenone dehydrogenase	1.1.1.256	flnB	0	0	0	0	0	0	0	0	0	0	0	0	0	0	0	0	0	0	0	0	0	0	0	0	0	0	0	0	0	0	0	2	0	0	0	2	0	0	0	0	0	0	0	0	0	0
	2'-carboxy-2,3-dihydroxybiphenyl 1,2-dioxygenase large subunit		FlnD1 + FlnD2	0	0	0	0	0	0	0	0	0	0	0	0	0	0	0	0	0	0	0	0	0	0	0	0	0	0	0	0	0	0	0	0	0	0	0	0	0	0	0	0	0	0	0	0	0	0
	2-hydroxy-6-oxo-6-(2'-carboxyphenyl)-hexa-2,4-dienoate hydrolase	3.7.1.-	flnE	0	0	0	0	0	0	0	0	0	0	0	0	0	0	0	0	0	0	0	0	0	0	0	0	0	0	0	0	0	0	0	0	0	0	0	0	0	0	0	0	0	0	0	0	0	0
Aromatic compounds deg.
Benzoate deg. (Benzoate → Acetyl-CoA)	benzoate/toluate 1,2-dioxygenase subunit alpha	1.14.12.10	benA-xylX + benB-xylY	0	0	0	0	0	0	0	0	0	0	0	0	0	0	0	0	0	0	0	0	0	0	0	0	0	0	0	0	0	0	0	0	0	0	0	0	0	0	0	0	1	0	0	0	0	0
	dihydroxycyclohexadiene carboxylate dehydrogenase	1.3.1.25	benD-xylL	0	0	0	0	0	0	0	0	0	0	0	0	0	0	0	0	0	0	0	0	0	0	0	0	0	0	0	0	0	0	0	0	0	0	0	0	0	0	0	0	1	0	0	0	0	0
	catechol 2,3-dioxygenase	1.13.1.2	catE	0	0	0	0	0	0	0	0	0	2	0	2	0	0	0	0	0	0	0	2	0	0	0	0	2	0	0	2	0	0	0	2	0	2	2	2	0	0	0	0	2	0	2	0	0	0
	2-hydroxymuconate-semialdehyde hydrolase	3.7.1.9	xylF	0	0	0	0	0	0	2	2	0	2	0	0	0	0	0	0	0	0	0	0	0	0	0	0	0	0	0	0	0	0	0	0	2	2	0	0	2	2	0	0	0	0	2	0	0	0
	2-keto-4-pentenoate hydratase	4.2.1.80	mhpD	0	0	0	0	0	0	0	0	0	0	0	0	0	0	0	0	2	0	0	0	0	0	0	0	0	0	0	0	0	0	0	0	0	2	0	0	0	0	0	0	0	0	0	0	0	0
	4-hydroxy 2-oxovalerate aldolase	4.1.3.39	bphF	0	2	0	0	2	2	0	0	0	0	0	0	0	0	0	0	2	0	0	2	2	0	2	0	2	2	2	2	0	0	0	0	0	0	0	2	0	0	2	0	0	2	2	2	0	2
	pyruvate ferredoxin oxidoreductase	1.2.7.1	por/porA/poeB/porC	0	0	0	0	0	1	0	0	0	0	0	0	1	0	0	0	0	0	0	0	0	0	0	0	0	0	0	0	0	0	0	0	0	0	0	0	0	0	0	0	0	0	0	0	0	1
Phthalate deg.-1 (Phthalate → 4-Carboxy-2-hydroxymuconate semialdehyde/ HCMS)	Phthalate 4,5-dioxygenase	1.14.12.7	pht3	0	2	0	0	0	2	0	0	0	0	0	0	0	0	0	0	0	0	0	0	0	0	0	0	0	0	0	2	0	0	0	2	0	2	0	2	0	0	0	0	0	0	0	0	0	0
	Phthalate 4,5-cis-dihydrodiol dehydrogenase	1.3.1.64	pht4	2	0	0	2	2	0	2	0	0	0	0	0	0	0	0	0	0	0	0	0	0	0	0	0	0	0	2	2	0	0	0	0	0	0	0	2	0	0	2	0	0	0	0	0	0	2
	4,5-dihydroxyphthalate decarboxylase	4.1.1.55	pht5	2	0	0	0	0	0	0	0	0	0	0	0	0	0	0	0	2	0	0	0	0	0	0	0	2	0	0	2	0	0	0	0	0	0	0	2	0	0	0	0	2	0	2	0	0	0
	Protocatechuate 4,5-dioxygenase	1.13.1.8	ligA + ligB	1	1	0	0	0	0	0	0	0	2	0	0	0	0	0	0	0	0	0	1	0	0	0	0	1	0	0	1	0	0	0	0	0	0	0	1	0	1	0	0	1	1	1	0	0	0
Phthalate deg.-2 (4-Carboxy-2-hydroxymuconate semialdehyde → Pyruvate)	2-hydroxy-4-carboxymuconate semialdehyde hemiacetal dehydrogenase	1.1.1.312	ligC	0	0	0	0	0	0	0	0	0	2	0	0	0	0	0	2	0	0	0	2	2	0	0	0	2	0	2	2	0	0	0	0	0	0	0	0	0	2	0	0	0	0	2	0	0	2
	2-pyrone-4,6-dicarboxylate lactonase	3.1.1.57	ligI	0	0	0	0	0	0	0	0	0	0	0	0	0	0	0	0	0	0	0	0	2	0	0	0	0	0	0	0	0	0	0	0	0	0	0	0	0	0	0	0	0	0	0	0	0	0
	4-oxalomesaconate tautomerase	5.3.2.8	galD	0	0	0	0	0	0	0	0	0	2	0	0	0	0	0	0	0	0	0	0	0	0	0	0	0	0	0	0	0	0	0	0	0	0	0	0	0	0	0	0	0	0	0	0	0	0
	4-oxalmesaconate hydratase	4.2.1.83	ligJ	0	0	0	0	0	0	0	0	0	2	0	0	0	0	0	0	0	0	0	0	0	0	0	0	0	0	0	0	0	0	0	0	0	0	0	0	0	0	0	0	0	0	0	0	0	0
	4-hydroxy-4-methyl-2-oxoglutarate aldolase	4.1.3.17	ligK	0	0	0	0	0	0	0	0	0	0	0	0	0	0	0	0	0	0	0	0	0	0	0	0	0	0	0	0	0	0	0	0	0	0	0	0	0	0	0	0	0	0	0	0	0	0
Organosulfur compounds deg.
DMSP/DMS deg. (DMSP → Methanesulfonate)	DMSP Lyase; dimethylsulfoniopropionate demethylase	2.1.1.269	dmdA	0	0	0	0	0	0	0	0	0	0	0	0	0	0	0	0	0	0	0	2	0	0	0	0	0	0	0	0	0	0	0	0	0	0	2	0	0	0	0	0	0	0	0	0	0	0
	DMS monooxygenase	1.14.13.131	dmoA	0	0	0	0	0	0	0	0	0	0	0	0	0	0	0	0	0	0	0	0	0	2	0	0	0	0	0	0	0	0	0	0	0	2	0	0	0	0	0	0	0	0	0	0	0	0
	DMS dehydrogenase	1.8.2.4	ddhA + ddhB + ddhC	0	0	0	0	0	0	0	0	0	0	0	0	0	0	0	0	0	0	0	0	0	0	0	0	0	0	0	0	0	0	0	0	0	0	0	0	0	0	0	0	0	0	0	0	1	0
	Dimethylsulfone reductase	1.8.1.17		0	0	0	0	0	0	0	0	0	0	0	0	0	0	0	0	0	0	0	0	0	0	0	0	0	0	0	0	0	0	0	0	0	0	0	0	0	0	0	0	0	0	0	0	0	0
	Dimethylsulfone monooxygenase	1.14.14.35	sfnG	0	0	0	0	0	0	0	0	0	0	0	0	0	0	0	0	0	0	0	0	0	0	0	0	0	0	0	0	0	0	0	0	0	0	0	0	0	0	0	0	0	0	0	0	0	0
Methanesulfonate deg. (Methanesulfonate → Sulfite)	Methanesulfonate monooxygenase	1.14.13.11	(msmA + msmB) or msuD	0	0	0	0	0	0	2	2	0	0	0	2	0	0	0	0	2	0	0	0	0	0	0	0	0	0	0	2	0	0	0	0	0	2	0	0	0	0	0	0	0	2	2	0	0	0
Alkanesulfonate deg. (Alkanesulfonate → Fatty acids)	Alkanesulfonate monooxygenase	1.14.14.5	Ssud	0	0	0	0	0	0	2	0	2	0	0	0	0	0	0	0	2	2	0	2	0	0	0	2	2	0	0	2	2	0	2	2	0	2	0	2	0	0	0	0	2	2	2	0	0	0
	Alkanal monooxygenase	1.14.14.3	luxA + luxB	0	0	0	0	0	1	2	1	0	1	0	1	1	1	1	0	1	1	0	2	1	1	0	0	1	0	1	2	1	1	1	2	0	2	0	1	1	1	0	1	2	2	1	1	1	1
Nitrogen cycle
Nitric oxide reduction(NO→N2O)	nitric oxide reductase/fungal nitric oxide reductase	1.7.2.5+1.7.1.14	norB+ norC or CYP55	0	0	0	0	0	0	0	0	0	0	0	0	0	0	0	0	0	0	0	0	0	0	0	0	0	0	0	0	0	0	0	0	0	0	0	0	0	0	0	0	0	0	0	0	0	0
Nitrite reduction(NO2-→NO)	nitrite reductase	1.7.2.1	nirK or nirS	0	0	0	0	0	0	0	0	0	0	0	0	0	0	0	0	0	0	0	0	0	0	0	0	0	0	0	0	0	0	0	0	0	0	0	0	0	0	0	0	0	0	0	0	0	0
Nitrate reduction1(NO3-→NO2-)	ferredoxin-nitrate reductase	EC:1.7.7.2	NarB or NR or NasB+NasC	0	0	0	1	2	0	0	0	0	0	0	0	0	0	0	0	0	0	0	0	0	0	0	0	0	0	0	0	0	0	0	0	0	1	0	0	0	0	0	0	0	0	0	1	0	0
Nitrate reduction2(NO3-→NO2-)	nitrate reductase / nitrite oxidoreductase	1.7.5.1 1.7.99.- or 1.9.6.1	narG+narH+narl or napA+napB	0	0	1	0	1	0	0	0	0	0	0	0	0	0	0	0	0	0	0	0	0	0	0	0	0	0	0	0	0	0	0	0	0	0	0	0	0	0	0	0	0	0	0	0	0	0
Nitrite oxidation(NO2-→NO3-)	nitrate reductase / nitrite oxidoreductase	1.7.99.-	narG+narH	0	0	0	0	1	0	0	0	0	0	0	0	0	0	0	0	0	0	0	0	0	0	0	0	0	0	0	0	0	0	0	0	0	0	0	0	0	0	0	0	0	0	0	0	0	0
Nitrite ammonification(NO2-→NH4+)	methane/ammonia monooxygenase	1.14.18.3 1.14.99.39	pmoA-amoA+pmoB-amoB+pmoC-amoC	0	0	0	0	0	0	0	0	0	0	0	0	0	0	0	0	0	0	0	0	0	0	0	0	0	0	0	0	0	0	0	0	0	0	0	0	0	0	0	0	0	0	0	0	0	0
	hydroxylamine dehydrogenase	1.7.2.6	hao	0	0	0	0	0	0	0	0	0	0	0	0	0	0	0	0	0	0	0	0	0	0	0	0	0	0	0	0	0	0	0	0	0	0	0	0	0	0	0	0	0	0	0	0	0	0
	nitrate reductase / nitrite oxidoreductase	1.7.5.1 1.7.99.-	narG+narH	0	0	0	0	1	0	0	0	0	0	0	0	0	0	0	0	0	0	0	0	0	0	0	0	0	0	0	0	0	0	0	0	0	0	0	0	0	0	0	0	0	0	0	0	0	0
Sulfur cycle
Sulfide oxidation(H2S→S)	sulfide dehydrogenase	1.8.2.3	fccB+fccA	0	0	0	0	0	0	0	0	0	0	0	0	0	0	0	0	0	0	0	0	0	0	0	0	0	0	0	0	0	0	0	0	0	0	1	0	0	0	0	0	0	0	0	0	0	0
Sulfur oxidation(S→SO32-）	sulfur oxygenase/reductase	1.13.1.55	sor or sreA+sreB+sreC	0	2	2	2	2	2	2	2	2	0	0	2	2	0	2	2	2	0	0	2	0	0	2	2	2	2	2	2	2	2	0	2	0	2	0	2	0	2	2	2	2	2	2	2	2	2
	[DsrC]-trisulfide reductase	1.8.5.10	dsrM+dsrK	0	0	0	0	0	0	0	0	0	0	0	0	0	0	0	0	0	0	0	0	0	0	0	0	0	0	0	0	0	0	0	0	0	0	0	0	0	0	0	0	0	0	0	0	0	0
	dissimilatory sulfite reductase	1.8.1.22	dsrA+dsrB	0	0	0	0	0	0	0	0	0	0	0	0	0	0	0	0	0	0	0	0	0	0	0	0	0	0	0	0	0	0	0	0	0	0	0	0	0	0	0	0	0	0	0	0	0	0
Sulfur oxidation(S→SO32-）				0	1	1	1	1	1	1	1	1	0	0	1	1	0	1	1	1	0	0	1	0	0	1	1	1	1	1	1	1	1	0	1	0	1	0	1	0	1	1	1	1	1	1	1	1	1
Sulfite oxidation(SO32-→SO42-)	adenylylsulfate reductase	1.8.99.2	aprA+aprB	0	0	0	0	0	0	0	0	0	0	0	0	0	0	0	0	0	0	0	0	0	0	0	0	0	0	0	2	1	0	0	1	0	1	0	0	0	0	0	0	2	0	0	0	0	0
	sulfate adenylyltransferase	2.7.7.4	sat	0	2	2	0	2	0	0	2	0	0	0	0	0	0	0	0	2	0	2	2	2	0	0	2	2	0	0	0	0	2	0	2	2	2	0	0	2	2	0	0	2	0	2	0	0	0
Sulfate reduction(SO42-→SO32-)	sulfate adenylyltransferase	2.7.7.4	sat	0	2	2	0	2	0	0	2	0	0	0	0	0	0	0	0	2	0	2	2	2	0	0	2	2	0	0	0	0	2	0	2	2	2	0	0	2	2	0	0	2	0	2	0	0	0
	adenylylsulfate reductase	1.8.99.2	aprA+aprB	0	0	0	0	0	0	0	0	0	0	0	0	0	0	0	0	0	0	0	0	0	0	0	0	0	0	0	2	1	0	0	1	0	1	0	0	0	0	0	0	2	0	0	0	0	0
Sulfite reduction(SO32-→H2S)	dissimilatory sulfite reductase	1.8.1.22	dsrA+dsrB	0	0	0	0	0	0	0	0	0	0	0	0	0	0	0	0	0	0	0	0	0	0	0	0	0	0	0	0	0	0	0	0	0	0	0	0	0	0	0	0	0	0	0	0	0	0
Thiosulfate oxidation(S2O32-→SO42-）	Sarcosine oxidase	1.5.3.1	soxA+soxX+soxB+soxC+soxD+soxY+soxZ	0	1	1	0	0	0	0	1	1	0	0	1	0	0	1	1	1	1	0	0	0	0	0	1	0	1	1	1	1	0	0	1	0	1	1	0	0	1	1	0	0	1	1	0	0	1
Carbon cycle
Acetate oxidation(Acetate→CO2)	acetyl-CoA synthetase	6.2.1.1	ACSS1_2	2	2	2	2	2	2	2	2	2	2	2	2	2	2	2	2	2	2	2	2	0	2	2	2	2	0	0	2	2	0	2	2	2	2	2	2	0	2	0	0	2	2	2	0	0	2
	acetyl-CoA decarbonylase/synthase	2.3.1.169	cdhC+cdhE+cdhD	0	0	1	0	0	0	0	0	0	0	0	0	0	0	0	0	0	0	0	0	0	0	0	0	0	0	0	0	0	0	0	0	0	0	1	0	0	0	0	0	0	0	0	0	0	0
	anaerobic carbon-monoxide dehydrogenase	1.2.7.4	cdhA+cdhB	0	0	0	0	0	0	0	0	0	0	0	0	0	0	0	0	0	0	0	0	0	0	0	0	0	0	0	0	0	0	0	0	0	0	0	0	0	0	0	0	0	0	0	0	0	0
Methanotrophy(CH4→CO2)	methane/ammonia monooxygenase	1.14.18.3 +1.14.13.25	pmoA-amoA+pmoB-amoB+pmoC-amoC+mmoX+mmoY+mmoZ+mmoB+mmoB+mmoD	0	0	0	0	0	0	0	0	0	0	0	0	0	0	0	0	0	0	0	0	1	0	1	0	0	0	0	0	0	0	0	0	0	0	0	0	0	0	0	0	0	0	0	0	0	0
	methanol dehydrogenase	1.1.2.7 or 1.1.2.10	mdh1+mdh2 or xoxF	0	2	0	0	2	0	0	0	0	2	2	2	0	0	0	0	0	0	0	2	0	0	0	0	0	0	0	0	0	0	0	0	0	0	0	0	0	0	0	0	0	0	2	0	0	2
	glutathione-independent formaldehyde dehydrogenase	1.2.1.46	fdhA	0	0	0	0	0	0	0	0	0	0	0	0	0	0	0	0	0	0	0	0	0	0	2	0	0	0	0	0	2	0	0	0	0	0	0	0	0	0	2	0	0	2	2	0	0	2
	formate dehydrogenase	1.17.1.9 or 1.17.98.3	FDH+fdoG+fdwB+fdoH+fdol+fdsD or fdhA+fdhB	1	0	1	0	1	0	0	1	1	1	1	1	1	0	0	1	1	1	0	0	1	0	1	1	1	0	1	1	1	0	0	0	0	0	1	0	1	0	1	1	1	1	1	0	0	1
Fermentation(Acetate→Ethanol)	aldehyde dehydrogenase	1.2.1.3	ALDH+ALDH7A1	0	0	0	0	0	0	0	0	0	0	0	0	0	0	0	0	0	0	0	0	0	0	0	0	0	0	0	0	0	0	0	0	0	0	0	0	0	0	0	0	0	0	0	0	0	0
	methanol dehydrogenase	1.1.2.7	mdh1+mdh2	0	2	0	0	2	0	0	0	0	2	2	2	0	0	0	0	0	0	0	2	0	0	0	0	0	0	0	0	0	0	0	0	0	0	0	0	0	0	0	0	0	0	2	0	0	2
	or alcohol dehydrogenase	1.1.2.8	exaA	0	0	0	0	0	0	0	0	0	0	0	0	0	0	0	0	0	0	0	0	0	0	0	0	0	0	0	0	0	0	0	0	0	0	0	0	0	0	0	0	0	0	0	0	0	0
Ethanol oxidation(Ethanol→CO2)	alcohol dehydrogenase	1.1.5.5 or 1.1.1.1	adhA+adhB	1	1	1	0	1	1	1	1	0	1	0	1	0	0	0	0	0	0	0	0	0	0	0	0	0	0	1	0	0	1	0	0	0	0	1	0	0	0	0	1	0	1	0	0	0	0
	aldehyde dehydrogenase	1.2.1.3	ALDH+ALDH7A1	0	0	0	0	0	0	0	0	0	0	0	0	0	0	0	0	0	0	0	0	0	0	0	0	0	0	0	0	0	0	0	0	0	0	0	0	0	0	0	0	0	0	0	0	0	0
	acetyl-CoA synthetase	6.2.1.1	ACSS1_2	2	2	2	2	2	2	2	2	2	2	2	2	2	2	2	2	2	2	2	2	0	2	2	2	2	0	0	2	2	0	2	2	2	2	2	2	0	2	0	0	2	2	2	0	0	2
	acetyl-CoA decarbonylase/synthase	2.3.1.169	cdhC+cdhE+cdhD	0	0	1	0	0	0	0	0	0	0	0	0	0	0	0	0	0	0	0	0	0	0	0	0	0	0	0	0	0	0	0	0	0	0	1	0	0	0	0	0	0	0	0	0	0	0
	anaerobic carbon-monoxide dehydrogenase	1.2.7.4	cdhA+cdhB	0	0	0	0	0	0	0	0	0	0	0	0	0	0	0	0	0	0	0	0	0	0	0	0	0	0	0	0	0	0	0	0	0	0	0	0	0	0	0	0	0	0	0	0	0	0
Carbon fixation
Wood-Ljungdahl pathway(CO2→Acetyl-CoA)	anaerobic carbon-monoxide dehydrogenase	1.2.7.4	cdhA+cdhB	0	0	0	0	0	0	0	0	0	0	0	0	0	0	0	0	0	0	0	0	0	0	0	0	0	0	0	0	0	0	0	0	0	0	0	0	0	0	0	0	0	0	0	0	0	0
	acetyl-CoA synthase	2.3.1.169	acsB+cdhE+cdhD	0	0	0	0	0	0	0	0	0	0	0	0	0	0	0	0	0	0	0	0	0	0	0	0	0	0	0	0	0	0	0	0	0	0	0	0	0	0	0	0	0	0	0	0	0	0
Calvin Benson Bassham cycle-Rubisco(CO2→3-PGA)	Ribulose bisphosphate carboxylase	4.1.1.39	rbcL+rbcS	0	0	0	0	0	0	0	0	2	0	0	0	0	0	0	0	0	0	0	0	0	0	0	0	0	0	0	0	0	0	0	0	0	0	0	0	0	0	0	0	0	0	0	0	0	0
Hydrogen oxidation(H2→H20)	NiFe hydrogenase		HupS+HupL+HupC	0	0	0	0	0	0	0	0	0	0	0	0	0	0	0	0	0	0	0	0	0	0	0	0	0	0	0	0	0	0	0	0	0	0	0	0	0	0	0	0	0	0	0	0	0	0
Other cycles				0	0	0	0	0	0	0	0	0	0	0	0	0	0	0	0	0	0	0	0	0	0	0	0	0	0	0	0	0	0	0	0	0	0	0	0	0	0	0	0	0	0	0	0	0	0
Iron reduction(Fe3+→Fe2+)	tetrahydromethanopterin S-methyltransferase	2.1.1.86	MtrA+MtrB	0	0	0	0	2	0	0	0	0	2	0	2	0	2	0	2	2	0	2	2	0	0	0	0	0	0	2	2	0	0	2	0	2	2	2	0	0	2	0	0	2	0	2	0	2	0
Iron oxidation(Fe2+→Fe3+)			Cyc or Fox or MtoA	2	0	2	2	2	0	0	0	0	0	0	0	0	0	0	0	0	0	0	2	0	0	0	0	0	0	0	2	0	0	0	0	0	0	0	2	2	0	2	0	0	0	0	0	2	0
Selenate reduction(SeO42-→Se0)	selenate reductase	1.97.1.9	ygfK	0	0	1	0	0	0	0	0	0	0	0	0	1	0	0	0	0	0	0	0	0	0	0	0	0	0	0	0	0	0	0	0	0	0	0	0	0	0	0	0	0	0	0	0	0	0
Arsenate reduction(As5+→As3+)	arsenate reductase	1.20.4.1	arsC	0	0	0	0	0	0	0	0	0	0	2	0	0	0	0	0	0	0	0	0	0	0	0	0	0	0	0	0	0	0	0	0	0	0	0	0	0	2	0	0	0	0	0	0	0	0
[truncated: 97 more columns]

## Sheet: Table S7
Table S7. Completeness of metabolic pathways in each of the 143 dehalogenation MAGs. 0: pathway absent; 1: partial of the pathway was annotated with more than two genes missing; 2: complete or near complete pathway was annotated.
		Acidobacteriota					Actinomycetota								Bacteroidota			Chloroflexota
Category	Pathway	MBR06_6477m_0-5cm.40	MT_10840m_0-5cm.82	MT_10840m_5-10cm.71	MT_10853m_5-6cm.166	MT_10853m_7-8cm.26	MT_7061m_38-40cm.9	MT_10840m_5-10cm.46	MT_10853m_0-2cm.5	MT_10853m_0-2cm.34	MT_10853m_6-7cm.113	MBR02_10954m_0-5cm.44	MBR02_10954m_20-23cm.11	MBR02_10954m_20-23cm.38	MT_6477m.25	MT_10853m_0-2cm.29	MBR02_10954m_0-5cm.20	MBR06_6477m_0-5cm.5	MBR06_6477m_0-5cm.73	MT_7061m_0-2cm.1	MT_10840m_0-5cm.64	MT_10840m_0-5cm.127	MT_10840m_0-5cm.146	MT_10840m_0-5cm.170	MT_10840m_0-5cm.174	MT_10840m_5-10cm.15	MT_10840m_5-10cm.102	MT_10840m_5-10cm.122	MT_10840m_10-14cm.31	MT_10853m_2-3cm.66	MT_10853m_3-4cm.79	MT_10853m_5-6cm.153	MT_10853m_6-7cm.91	MT_10853m_7-8cm.47	MT_10853m_9-10cm.155	MT_10908m_0-3cm.13	MBR02_10954m_0-5cm.93	MBR02_10954m_0-5cm.105	MBR02_10954m_5-10cm.2	MBR02_10954m_5-10cm.59	MBR02_10954m_10-15cm.1	MBR02_10954m_10-15cm.14	MBR02_10954m_10-15cm.45	MBR02_10954m_10-15cm.49	MBR02_10954m_10-15cm.61	MBR02_10954m_10-15cm.63	MBR02_10954m_10-15cm.64	MBR02_10954m_10-15cm.74	MBR02_10954m_15-20cm.45
Chlorocyclohexane and chlorobenzene degradation	β-Hexachlorocyclohexane degradation	0	0	2	2	2	2	2	2	2	2	2	2	2	2	0	2	2	0	2	2	2	2	0	2	2	0	2	2	0	0	2	0	2	2	2	2	2	2	0	0	2	0	2	2	2	2	0	0
	γ-Hexachlorocyclohexane degradation-1	0	0	1	1	1	1	1	1	1	1	1	1	1	1	0	1	1	0	1	1	1	1	0	1	1	0	1	1	1	1	1	0	1	1	1	1	1	1	1	0	1	1	1	1	1	1	0	0
	γ-Hexachlorocyclohexane degradation-2	1	1	1	1	1	1	1	1	1	0	0	1	1	1	1	1	1	1	1	1	1	1	1	1	1	1	1	1	1	1	1	1	1	1	1	1	1	1	1	1	1	1	1	1	1	1	1	1
	2,4-Dichlorophenoxyaceate degradation	0	0	1	1	0	0	1	0	1	0	0	1	1	0	1	1	1	0	1	1	1	1	0	1	1	1	1	1	1	0	0	1	1	1	0	1	1	1	1	0	1	1	1	0	0	1	1	1
	2,4-Dichloroaniline degradation	0	1	1	0	1	1	1	1	1	1	1	0	1	0	0	0	1	0	0	1	1	1	1	1	1	1	1	1	0	0	1	1	1	1	0	1	1	1	1	1	0	1	1	1	1	1	0	1
	2,6-Dichlorophenol degradation	0	0	0	0	0	1	0	0	0	0	0	1	0	0	0	1	0	1	0	1	1	1	1	1	1	0	1	1	0	0	0	0	0	1	0	1	1	1	1	0	1	1	1	1	0	1	0	0
	1,2,3,4-Tetrachlorobenzene degradation	0	0	1	1	0	0	1	0	1	0	0	1	0	0	1	1	1	0	1	1	1	1	0	1	1	1	0	1	1	0	0	1	1	1	0	1	1	1	1	0	1	1	1	0	0	0	1	1
Chloroalkane and chloroalkene degradation	Trans-Dichloropropene degradation	1	1	1	1	1	1	1	1	1	1	1	1	1	1	1	1	1	1	1	1	1	1	1	1	1	1	1	1	1	1	1	1	1	1	1	1	1	1	1	1	1	1	1	1	1	1	1	1
	Cis-Dichloropropene degradation	1	1	1	1	1	1	1	1	1	1	1	1	1	1	1	1	1	1	1	1	1	1	1	1	1	1	1	1	1	1	1	1	1	1	1	1	1	1	1	1	1	1	1	1	1	1	1	1
	1,2-Dichloroethane degradation	1	1	1	1	1	1	1	1	1	1	1	1	1	1	1	1	1	1	1	1	1	1	1	1	1	1	1	1	0	1	1	1	1	1	1	1	1	1	1	1	1	1	1	1	1	1	1	1
	Dichloromethane degradation	1	0	1	0	1	0	0	1	1	1	1	1	1	1	0	1	1	1	0	0	1	0	1	1	1	0	1	1	1	0	0	1	0	0	1	0	1	0	1	1	1	1	1	0	0	1	1	1
Fluorobenzoate degradation	2-Fluorobenzoate degradation	0	0	1	1	0	0	1	0	1	0	0	1	0	0	1	1	1	0	1	1	1	1	0	1	1	1	0	1	1	0	0	1	1	1	0	1	1	1	1	0	1	1	1	0	0	0	1	1
	3-Fluorobenzoate degradation	0	0	1	1	0	0	1	0	1	0	0	1	0	0	1	1	1	0	1	1	1	1	0	1	1	1	0	1	1	0	0	1	1	1	0	1	1	1	1	0	1	1	1	0	0	0	1	1
	4-Chlorobenzoate degradation	0	1	1	1	1	1	1	1	1	1	1	1	1	0	1	0	1	1	1	1	1	1	1	1	1	1	1	1	0	1	1	1	1	1	1	1	1	1	1	0	1	1	1	1	1	1	1	1
Polychlorobiphenyl (PCB) degradation	Biphenyl degradation	0	0	0	1	0	1	0	1	0	0	0	0	0	1	1	0	1	1	1	1	0	0	0	1	1	0	1	1	1	0	0	2	1	1	0	1	0	1	1	0	1	1	0	0	0	1	1	0
	4-Chlorobiphenyl degradation	0	1	0	1	1	1	0	1	0	0	0	0	1	1	1	0	1	1	1	1	1	0	1	1	1	1	1	1	1	0	0	1	1	1	0	1	0	1	1	0	1	1	1	1	0	1	1	1
Polyaromatic hydrocarbon (PAH) deg.	Fluorene degradation	0	0	0	0	0	0	0	0	0	0	0	0	0	0	0	0	0	0	0	0	0	0	0	0	0	0	0	0	0	0	0	1	0	0	0	1	0	0	0	0	0	0	0	0	0	0	1	0
Aromatic compounds deg.	Benzoate degradation	0	1	0	0	1	1	1	1	0	1	0	1	1	0	0	0	1	0	0	1	1	0	1	0	1	1	1	1	0	0	0	1	1	1	1	1	1	1	1	0	1	1	1	1	0	1	1	1
	Phthalate degradation-1	2	1	0	1	1	1	1	0	0	1	0	0	0	0	0	0	1	0	0	1	0	0	0	0	1	0	1	2	0	0	0	1	0	1	0	2	0	1	1	0	1	1	1	0	0	1	2	0
	Phthalate degradation-2	0	0	0	0	0	0	0	0	0	1	0	0	0	0	0	1	0	0	0	1	1	0	0	0	1	0	1	1	0	0	0	0	0	0	0	0	0	1	0	0	0	0	1	0	0	1	1	0
Organosulfur compounds deg.	DMSP/DMS degradation	0	0	0	0	0	0	0	0	0	0	0	0	0	0	0	0	0	0	0	1	0	1	0	0	0	0	0	0	0	0	0	0	0	1	1	0	0	0	0	0	0	0	0	0	1	0	0	0
	Methanesulfonate degradation	0	0	0	0	0	0	2	2	0	0	0	2	0	0	0	0	2	0	0	0	0	0	0	0	0	0	0	2	0	0	0	0	0	2	0	0	0	0	0	0	0	2	2	0	0	0	0	0
	Alkanesulfonate degradation	0	0	0	0	0	2	2	2	2	2	0	2	2	2	2	0	2	2	0	2	2	2	0	2	2	0	2	2	2	2	2	2	0	2	0	2	2	2	0	2	2	2	2	2	2	2	0	0
	Nitric oxide reduction(NO→N2O)	0	0	0	0	0	0	0	0	0	0	0	0	0	0	0	0	0	0	0	0	0	0	0	0	0	0	0	0	0	0	0	0	0	0	0	0	0	0	0	0	0	0	0	0	0	0	0	0
	Nitrite reduction(NO2-→NO)	0	0	0	0	0	0	0	0	0	0	0	0	0	0	0	0	0	0	0	0	0	0	0	0	0	0	0	0	0	0	0	0	0	0	0	0	0	0	0	0	0	0	0	0	0	0	0	0
	Nitrate reduction1(NO3-→NO2-)	0	0	0	2	2	0	0	0	0	0	0	0	0	0	0	0	0	0	0	0	0	0	0	0	0	0	0	0	0	0	0	0	0	2	0	0	0	0	0	0	0	0	0	2	0	0	0	0
	Nitrate reduction2(NO3-→NO2-)	0	0	2	0	2	0	0	0	0	0	0	0	0	0	0	0	0	0	0	0	0	0	0	0	0	0	0	0	0	0	0	0	0	0	0	0	0	0	0	0	0	0	0	0	0	0	0	0
	Nitrite oxidation(NO2-→NO3-)	0	0	0	0	2	0	0	0	0	0	0	0	0	0	0	0	0	0	0	0	0	0	0	0	0	0	0	0	0	0	0	0	0	0	0	0	0	0	0	0	0	0	0	0	0	0	0	0
	Nitrite ammonification(NO2-→NH4+)	0	0	0	0	1	0	0	0	0	0	0	0	0	0	0	0	0	0	0	0	0	0	0	0	0	0	0	0	0	0	0	0	0	0	0	0	0	0	0	0	0	0	0	0	0	0	0	0
	Sulfide oxidation(H2S→S)	0	0	0	0	0	0	0	0	0	0	0	0	0	0	0	0	0	0	0	0	0	0	0	0	0	0	0	0	0	0	0	0	0	0	2	0	0	0	0	0	0	0	0	0	0	0	0	0
	Sulfur oxidation(S→SO32-）	0	1	1	1	1	1	1	1	1	0	0	1	1	0	1	1	1	0	0	1	0	0	1	1	1	1	1	1	1	1	0	1	0	1	0	1	0	1	1	1	1	1	1	1	1	1	1	1
	Sulfite oxidation(SO32-→SO42-)	0	2	2	0	2	0	0	2	0	0	0	0	0	0	0	0	2	0	2	2	2	0	0	2	2	0	0	2	2	2	0	2	2	2	0	0	2	2	0	0	2	0	2	0	0	0	2	0
	Sulfate reduction(SO42-→SO32-)	0	2	2	0	2	0	0	2	0	0	0	0	0	0	0	0	2	0	2	2	2	0	0	2	2	0	0	2	2	2	0	2	2	2	0	0	2	2	0	0	2	0	2	0	0	0	2	0
	Sulfite reduction(SO32-→H2S)	0	0	0	0	0	0	0	0	0	0	0	0	0	0	0	0	0	0	0	0	0	0	0	0	0	0	0	0	0	0	0	0	0	0	0	0	0	0	0	0	0	0	0	0	0	0	0	0
	Thiosulfate oxidation(S2O32-→SO42-）	0	2	2	0	0	0	0	2	2	0	0	2	0	0	2	2	2	2	0	0	0	0	0	2	0	2	2	2	2	0	0	2	0	2	2	0	0	2	2	0	0	2	2	0	0	2	0	0
	Acetate oxidation(Acetate→CO2)	1	1	2	1	1	1	1	1	1	1	1	1	1	1	1	1	1	1	1	1	0	1	1	1	1	0	0	1	1	0	1	1	1	1	2	1	0	1	0	0	1	1	1	0	0	1	0	0
	Methanotrophy(CH4→CO2)	1	1	1	0	1	0	0	1	1	1	1	1	1	0	0	1	1	1	0	1	1	0	2	1	1	0	1	1	1	0	0	0	0	0	1	0	1	0	1	1	1	1	2	0	0	2	1	1
	Fermentation(Acetate→Ethanol)	0	1	0	0	1	0	0	0	0	1	1	1	0	0	0	0	0	0	0	1	0	0	0	0	0	0	0	0	0	0	0	0	0	0	0	0	0	0	0	0	0	0	1	0	0	1	0	1
	Ethanol oxidation(Ethanol→CO2)	1	1	1	1	1	1	1	1	1	1	1	1	1	1	1	1	1	1	1	1	0	1	1	1	1	0	1	1	1	1	1	1	1	1	1	1	0	1	0	1	1	1	1	0	0	1	0	0
	Wood-Ljungdahl pathway(CO2→Acetyl-CoA)	0	0	0	0	0	0	0	0	0	0	0	0	0	0	0	0	0	0	0	0	0	0	0	0	0	0	0	0	0	0	0	0	0	0	0	0	0	0	0	0	0	0	0	0	0	0	0	0
	Calvin Benson Bassham cycle-Rubisco(CO2→3-PGA)	0	0	0	0	0	0	0	0	2	0	0	0	0	0	0	0	0	0	0	0	0	0	0	0	0	0	0	0	0	0	0	0	0	0	0	0	0	0	0	0	0	0	0	0	0	0	0	0
	Hydrogen oxidation(H2→H20)	0	0	0	0	0	0	0	0	0	0	0	0	0	0	0	0	0	0	0	0	0	0	0	0	0	0	0	0	0	0	0	0	0	0	0	0	0	0	0	0	0	0	0	0	0	0	0	0
Other cycles	Iron reduction(Fe3+→Fe2+)	0	0	0	0	2	0	0	0	0	2	0	2	0	2	0	2	2	0	2	2	0	0	0	0	0	0	2	2	0	0	2	0	2	2	2	0	0	2	0	0	2	0	2	0	2	0	2	2
	Iron oxidation(Fe2+→Fe3+)	2	0	2	2	2	0	0	0	0	0	0	0	0	0	0	0	0	0	0	2	0	0	0	0	0	0	0	2	0	0	0	0	0	0	0	2	2	0	2	0	0	0	0	0	2	0	0	0
	Selenate reduction(SeO42-→Se0)	0	0	2	0	0	0	0	0	0	0	0	0	2	0	0	0	0	0	0	0	0	0	0	0	0	0	0	0	0	0	0	0	0	0	0	0	0	0	0	0	0	0	0	0	0	0	0	0
	Arsenate reduction(As5+→As3+)	0	0	0	0	0	0	0	0	0	0	2	0	0	0	0	0	0	0	0	0	0	0	0	0	0	0	0	0	0	0	0	0	0	0	0	0	0	2	0	0	0	0	0	0	0	0	0	0
[truncated: 95 more columns]

## Sheet: Table S8
Table S8 Presence and absence of the pathways in each of the MAGs, and the proportion of the 143 dehalogenation MAGs containing the pathways.
		Acidobacteriota					Actinomycetota								Bacteroidota			Chloroflexota
Category	Pathways	MBR06_6477m_0-5cm.40	MT_10840m_0-5cm.82	MT_10840m_5-10cm.71	MT_10853m_5-6cm.166	MT_10853m_7-8cm.26	MT_7061m_38-40cm.9	MT_10840m_5-10cm.46	MT_10853m_0-2cm.5	MT_10853m_0-2cm.34	MT_10853m_6-7cm.113	MBR02_10954m_0-5cm.44	MBR02_10954m_20-23cm.11	MBR02_10954m_20-23cm.38	MT_6477m.25	MT_10853m_0-2cm.29	MBR02_10954m_0-5cm.20	MBR06_6477m_0-5cm.5	MBR06_6477m_0-5cm.73	MT_7061m_0-2cm.1	MT_10840m_0-5cm.64	MT_10840m_0-5cm.127	MT_10840m_0-5cm.146	MT_10840m_0-5cm.170	MT_10840m_0-5cm.174	MT_10840m_5-10cm.15	MT_10840m_5-10cm.102	MT_10840m_5-10cm.122	MT_10840m_10-14cm.31	MT_10853m_2-3cm.66	MT_10853m_3-4cm.79	MT_10853m_5-6cm.153	MT_10853m_6-7cm.91	MT_10853m_7-8cm.47	MT_10853m_9-10cm.155	MT_10908m_0-3cm.13	MBR02_10954m_0-5cm.93	MBR02_10954m_0-5cm.105	MBR02_10954m_5-10cm.2	MBR02_10954m_5-10cm.59	MBR02_10954m_10-15cm.1	MBR02_10954m_10-15cm.14	MBR02_10954m_10-15cm.45	MBR02_10954m_10-15cm.49	MBR02_10954m_10-15cm.61	MBR02_10954m_10-15cm.63	MBR02_10954m_10-15cm.64	MBR02_10954m_10-15cm.74	MBR02_10954m_15-20cm.45
Chlorocyclohexane and chlorobenzene degradation	β-Hexachlorocyclohexane degradation	0	0	1	1	1	1	1	1	1	1	1	1	1	1	0	1	1	0	1	1	1	1	0	1	1	0	1	1	0	0	1	0	1	1	1	1	1	1	0	0	1	0	1	1	1	1	0	0
	γ-Hexachlorocyclohexane degradation-1	0	0	1	1	1	1	1	1	1	1	1	1	1	1	0	1	1	0	1	1	1	1	0	1	1	0	1	1	1	1	1	0	1	1	1	1	1	1	1	0	1	1	1	1	1	1	0	0
	γ-Hexachlorocyclohexane degradation-2	1	1	1	1	1	1	1	1	1	0	0	1	1	1	1	1	1	1	1	1	1	1	1	1	1	1	1	1	1	1	1	1	1	1	1	1	1	1	1	1	1	1	1	1	1	1	1	1
	2,4-Dichlorophenoxyaceate degradation	0	0	1	1	0	0	1	0	1	0	0	1	1	0	1	1	1	0	1	1	1	1	0	1	1	1	1	1	1	0	0	1	1	1	0	1	1	1	1	0	1	1	1	0	0	1	1	1
	2,4-Dichloroaniline degradation	0	1	1	0	1	1	1	1	1	1	1	0	1	0	0	0	1	0	0	1	1	1	1	1	1	1	1	1	0	0	1	1	1	1	0	1	1	1	1	1	0	1	1	1	1	1	0	1
	2,6-Dichlorophenol degradation	0	0	0	0	0	1	0	0	0	0	0	1	0	0	0	1	0	1	0	1	1	1	1	1	1	0	1	1	0	0	0	0	0	1	0	1	1	1	1	0	1	1	1	1	0	1	0	0
	1,2,3,4-Tetrachlorobenzene degradation	0	0	1	1	0	0	1	0	1	0	0	1	0	0	1	1	1	0	1	1	1	1	0	1	1	1	0	1	1	0	0	1	1	1	0	1	1	1	1	0	1	1	1	0	0	0	1	1
Chloroalkane and chloroalkene degradation	Trans-Dichloropropene degradation	1	1	1	1	1	1	1	1	1	1	1	1	1	1	1	1	1	1	1	1	1	1	1	1	1	1	1	1	1	1	1	1	1	1	1	1	1	1	1	1	1	1	1	1	1	1	1	1
	Cis-Dichloropropene degradation	1	1	1	1	1	1	1	1	1	1	1	1	1	1	1	1	1	1	1	1	1	1	1	1	1	1	1	1	1	1	1	1	1	1	1	1	1	1	1	1	1	1	1	1	1	1	1	1
	1,2-Dichloroethane degradation	1	1	1	1	1	1	1	1	1	1	1	1	1	1	1	1	1	1	1	1	1	1	1	1	1	1	1	1	0	1	1	1	1	1	1	1	1	1	1	1	1	1	1	1	1	1	1	1
	Dichloromethane degradation	1	0	1	0	1	0	0	1	1	1	1	1	1	1	0	1	1	1	0	0	1	0	1	1	1	0	1	1	1	0	0	1	0	0	1	0	1	0	1	1	1	1	1	0	0	1	1	1
Fluorobenzoate degradation	2-Fluorobenzoate degradation	0	0	1	1	0	0	1	0	1	0	0	1	0	0	1	1	1	0	1	1	1	1	0	1	1	1	0	1	1	0	0	1	1	1	0	1	1	1	1	0	1	1	1	0	0	0	1	1
	3-Fluorobenzoate degradation	0	0	1	1	0	0	1	0	1	0	0	1	0	0	1	1	1	0	1	1	1	1	0	1	1	1	0	1	1	0	0	1	1	1	0	1	1	1	1	0	1	1	1	0	0	0	1	1
	4-Chlorobenzoate degradation	0	1	1	1	1	1	1	1	1	1	1	1	1	0	1	0	1	1	1	1	1	1	1	1	1	1	1	1	0	1	1	1	1	1	1	1	1	1	1	0	1	1	1	1	1	1	1	1
Polychlorobiphenyl (PCB) degradation	Biphenyl degradation	0	0	0	1	0	1	0	1	0	0	0	0	0	1	1	0	1	1	1	1	0	0	0	1	1	0	1	1	1	0	0	1	1	1	0	1	0	1	1	0	1	1	0	0	0	1	1	0
	4-Chlorobiphenyl degradation	0	1	0	1	1	1	0	1	0	0	0	0	1	1	1	0	1	1	1	1	1	0	1	1	1	1	1	1	1	0	0	1	1	1	0	1	0	1	1	0	1	1	1	1	0	1	1	1
Polyaromatic hydrocarbon (PAH) deg.	Fluorene degradation	0	0	0	0	0	0	0	0	0	0	0	0	0	0	0	0	0	0	0	0	0	0	0	0	0	0	0	0	0	0	0	1	0	0	0	1	0	0	0	0	0	0	0	0	0	0	1	0
Aromatic compounds deg.	Benzoate degradation	0	1	0	0	1	1	1	1	0	1	0	1	1	0	0	0	1	0	0	1	1	0	1	0	1	1	1	1	0	0	0	1	1	1	1	1	1	1	1	0	1	1	1	1	0	1	1	1
	Phthalate degradation-1	1	1	0	1	1	1	1	0	0	1	0	0	0	0	0	0	1	0	0	1	0	0	0	0	1	0	1	1	0	0	0	1	0	1	0	1	0	1	1	0	1	1	1	0	0	1	1	0
	Phthalate degradation-2	0	0	0	0	0	0	0	0	0	1	0	0	0	0	0	1	0	0	0	1	1	0	0	0	1	0	1	1	0	0	0	0	0	0	0	0	0	1	0	0	0	0	1	0	0	1	1	0
Organosulfur compounds deg.	DMSP/DMS degradation	0	0	0	0	0	0	0	0	0	0	0	0	0	0	0	0	0	0	0	1	0	1	0	0	0	0	0	0	0	0	0	0	0	1	1	0	0	0	0	0	0	0	0	0	1	0	0	0
	Methanesulfonate degradation	0	0	0	0	0	0	1	1	0	0	0	1	0	0	0	0	1	0	0	0	0	0	0	0	0	0	0	1	0	0	0	0	0	1	0	0	0	0	0	0	0	1	1	0	0	0	0	0
	Alkanesulfonate degradation	0	0	0	0	0	1	1	1	1	1	0	1	1	1	1	0	1	1	0	1	1	1	0	1	1	0	1	1	1	1	1	1	0	1	0	1	1	1	0	1	1	1	1	1	1	1	0	0
	Nitric oxide reduction(NO→N2O)	0	0	0	0	0	0	0	0	0	0	0	0	0	0	0	0	0	0	0	0	0	0	0	0	0	0	0	0	0	0	0	0	0	0	0	0	0	0	0	0	0	0	0	0	0	0	0	0
	Nitrite reduction(NO2-→NO)	0	0	0	0	0	0	0	0	0	0	0	0	0	0	0	0	0	0	0	0	0	0	0	0	0	0	0	0	0	0	0	0	0	0	0	0	0	0	0	0	0	0	0	0	0	0	0	0
	Nitrate reduction1(NO3-→NO2-)	0	0	0	1	1	0	0	0	0	0	0	0	0	0	0	0	0	0	0	0	0	0	0	0	0	0	0	0	0	0	0	0	0	1	0	0	0	0	0	0	0	0	0	1	0	0	0	0
	Nitrate reduction2(NO3-→NO2-)	0	0	1	0	1	0	0	0	0	0	0	0	0	0	0	0	0	0	0	0	0	0	0	0	0	0	0	0	0	0	0	0	0	0	0	0	0	0	0	0	0	0	0	0	0	0	0	0
	Nitrite oxidation(NO2-→NO3-)	0	0	0	0	1	0	0	0	0	0	0	0	0	0	0	0	0	0	0	0	0	0	0	0	0	0	0	0	0	0	0	0	0	0	0	0	0	0	0	0	0	0	0	0	0	0	0	0
	Nitrite ammonification(NO2-→NH4+)	0	0	0	0	1	0	0	0	0	0	0	0	0	0	0	0	0	0	0	0	0	0	0	0	0	0	0	0	0	0	0	0	0	0	0	0	0	0	0	0	0	0	0	0	0	0	0	0
	Sulfide oxidation(H2S→S)	0	0	0	0	0	0	0	0	0	0	0	0	0	0	0	0	0	0	0	0	0	0	0	0	0	0	0	0	0	0	0	0	0	0	1	0	0	0	0	0	0	0	0	0	0	0	0	0
	Sulfur oxidation(S→SO32-）	0	1	1	1	1	1	1	1	1	0	0	1	1	0	1	1	1	0	0	1	0	0	1	1	1	1	1	1	1	1	0	1	0	1	0	1	0	1	1	1	1	1	1	1	1	1	1	1
	Sulfite oxidation(SO32-→SO42-)	0	1	1	0	1	0	0	1	0	0	0	0	0	0	0	0	1	0	1	1	1	0	0	1	1	0	0	1	1	1	0	1	1	1	0	0	1	1	0	0	1	0	1	0	0	0	1	0
	Sulfate reduction(SO42-→SO32-)	0	1	1	0	1	0	0	1	0	0	0	0	0	0	0	0	1	0	1	1	1	0	0	1	1	0	0	1	1	1	0	1	1	1	0	0	1	1	0	0	1	0	1	0	0	0	1	0
	Sulfite reduction(SO32-→H2S)	0	0	0	0	0	0	0	0	0	0	0	0	0	0	0	0	0	0	0	0	0	0	0	0	0	0	0	0	0	0	0	0	0	0	0	0	0	0	0	0	0	0	0	0	0	0	0	0
	Thiosulfate oxidation(S2O32-→SO42-）	0	1	1	0	0	0	0	1	1	0	0	1	0	0	1	1	1	1	0	0	0	0	0	1	0	1	1	1	1	0	0	1	0	1	1	0	0	1	1	0	0	1	1	0	0	1	0	0
	Acetate oxidation(Acetate→CO2)	1	1	1	1	1	1	1	1	1	1	1	1	1	1	1	1	1	1	1	1	0	1	1	1	1	0	0	1	1	0	1	1	1	1	1	1	0	1	0	0	1	1	1	0	0	1	0	0
	Methanotrophy(CH4→CO2)	1	1	1	0	1	0	0	1	1	1	1	1	1	0	0	1	1	1	0	1	1	0	1	1	1	0	1	1	1	0	0	0	0	0	1	0	1	0	1	1	1	1	1	0	0	1	1	1
	Fermentation(Acetate→Ethanol)	0	1	0	0	1	0	0	0	0	1	1	1	0	0	0	0	0	0	0	1	0	0	0	0	0	0	0	0	0	0	0	0	0	0	0	0	0	0	0	0	0	0	1	0	0	1	0	1
	Ethanol oxidation(Ethanol→CO2)	1	1	1	1	1	1	1	1	1	1	1	1	1	1	1	1	1	1	1	1	0	1	1	1	1	0	1	1	1	1	1	1	1	1	1	1	0	1	0	1	1	1	1	0	0	1	0	0
	Wood-Ljungdahl pathway(CO2→Acetyl-CoA)	0	0	0	0	0	0	0	0	0	0	0	0	0	0	0	0	0	0	0	0	0	0	0	0	0	0	0	0	0	0	0	0	0	0	0	0	0	0	0	0	0	0	0	0	0	0	0	0
	Calvin Benson Bassham cycle-Rubisco(CO2→3-PGA)	0	0	0	0	0	0	0	0	1	0	0	0	0	0	0	0	0	0	0	0	0	0	0	0	0	0	0	0	0	0	0	0	0	0	0	0	0	0	0	0	0	0	0	0	0	0	0	0
	Hydrogen oxidation(H2→H20)	0	0	0	0	0	0	0	0	0	0	0	0	0	0	0	0	0	0	0	0	0	0	0	0	0	0	0	0	0	0	0	0	0	0	0	0	0	0	0	0	0	0	0	0	0	0	0	0
Other cycles	Iron reduction(Fe3+→Fe2+)	0	0	0	0	1	0	0	0	0	1	0	1	0	1	0	1	1	0	1	1	0	0	0	0	0	0	1	1	0	0	1	0	1	1	1	0	0	1	0	0	1	0	1	0	1	0	1	1
	Iron oxidation(Fe2+→Fe3+)	1	0	1	1	1	0	0	0	0	0	0	0	0	0	0	0	0	0	0	1	0	0	0	0	0	0	0	1	0	0	0	0	0	0	0	1	1	0	1	0	0	0	0	0	1	0	0	0
	Selenate reduction(SeO42-→Se0)	0	0	1	0	0	0	0	0	0	0	0	0	1	0	0	0	0	0	0	0	0	0	0	0	0	0	0	0	0	0	0	0	0	0	0	0	0	0	0	0	0	0	0	0	0	0	0	0
	Arsenate reduction(As5+→As3+)	0	0	0	0	0	0	0	0	0	0	1	0	0	0	0	0	0	0	0	0	0	0	0	0	0	0	0	0	0	0	0	0	0	0	0	0	0	1	0	0	0	0	0	0	0	0	0	0
[truncated: 97 more columns]

## Sheet: Table S9-R1
Table S9. Relative abundance of the 143 dehalogenation MAGs in metagenomes from microcosm experiments. The data was expressed as percentage in total mapped reads, calculated by COVERM.
		Original sediment metagenome (%)		Microcosm Metagenome (%)
MAGs	Taxonomy	MBR06_6477m_0_5cm		0 day-control	30 day- control	90 day-control	270 day-control		0 day-PCB	30 day-PCB	90 day-PCB	270 day-PCB		0 day-HCH	30 day-HCH	90 day-HCH	270 day-HCH
MBR02_10954m_0-5cm.105	d__Bacteria;p__Chloroflexota;c__Dehalococcoidia;o__DSTF01;f__RBG-16-68-14;g__SZUA-185;s__	0.0785441		0.0102404	0.0123522	0.00970684	0		0.0102404	0.0146221	0.0130042	0.00754098		0.0102404	0.025029	0.0113863	0.00735286
MBR02_10954m_0-5cm.131	d__Bacteria;p__Proteobacteria;c__Alphaproteobacteria;o__Kiloniellales;f__J153;g__;s__	0.946864		0.112366	0.148313	0.0885475	0.028958		0.112366	0.167997	0.184988	0.0675334		0.112366	0.375336	0.157253	0.091668
MBR02_10954m_0-5cm.20	d__Bacteria;p__Bacteroidota;c__Bacteroidia;o__Cytophagales;f__Cyclobacteriaceae;g__SZUA-230;s__	0.00824463		0	0	0	0		0	0	0	0		0	0	0	0
MBR02_10954m_0-5cm.32	d__Bacteria;p__Sumerlaeota;c__Sumerlaeia;o__MVZB01;f__MVZB01;g__;s__	0.0228298		0	0	0	0		0	0.0036393	0	0		0	0.00809786	0	0
MBR02_10954m_0-5cm.36	d__Bacteria;p__Myxococcota_A;c__UBA9160;o__UBA9160;f__UBA4427;g__UBA4427;s__	0.00702232		0.0033955	0	0	0		0.0033955	0.00429894	0.00330033	0		0.0033955	0.00725996	0	0.00244233
MBR02_10954m_0-5cm.37	d__Bacteria;p__Myxococcota_A;c__UBA9160;o__UBA9160;f__UBA4427;g__DUBZ01;s__	0.0131963		0.0078912	0.0125075	0.00607937	0		0.0078912	0.0127373	0.00658634	0.00499626		0.0078912	0.0295154	0.00712175	0.00589835
MBR02_10954m_0-5cm.44	d__Bacteria;p__Actinobacteriota;c__Acidimicrobiia;o__UBA5794;f__UBA5794;g__B3-G11;s__B3-G11 sp004356175	0.00271815		0.00802279	0	0	0		0.00802279	0.00652522	0.00573211	0.00519403		0.00802279	0.010668	0.00602172	0.0074877
MBR02_10954m_0-5cm.51	d__Bacteria;p__Proteobacteria;c__Gammaproteobacteria;o__Pseudomonadales;f__Pseudohongiellaceae;g__UBA9145;s__	0.00480644		0	0	0	0		0	0	0	0		0	0	0	0
MBR02_10954m_0-5cm.53	d__Bacteria;p__Myxococcota_A;c__UBA9160;o__UBA9160;f__UBA4427;g__UBA4427;s__	0.00472144		0	0	0	0		0	0	0	0		0	0.00440234	0	0
MBR02_10954m_0-5cm.66	d__Bacteria;p__Gemmatimonadota;c__Gemmatimonadetes;o__Longimicrobiales;f__UBA6960;g__;s__	0.0131448		0	0	0	0		0	0.0041933	0	0		0	0.00911816	0	0
MBR02_10954m_0-5cm.93	d__Bacteria;p__Chloroflexota;c__Dehalococcoidia;o__UBA1127;f__UBA1127;g__UBA1127;s__	0.0135734		0.00565575	0.00855392	0.00356449	0		0.00565575	0.00831628	0.00363747	0.00299358		0.00565575	0.0191942	0.00446536	0.00420467
MBR02_10954m_0-5cm.96	d__Bacteria;p__Myxococcota_A;c__UBA9160;o__UBA9160;f__UBA4427;g__DUBZ01;s__	0.01324		0	0	0	0		0	0.00364184	0	0		0	0.00683255	0	0
MBR02_10954m_10-15cm.1	d__Bacteria;p__Chloroflexota;c__Dehalococcoidia;o__DSTF01;f__RBG-16-68-14;g__SZUA-185;s__	0.0337926		0.0115523	0.0100073	0.0100884	0		0.0115523	0.0150398	0.0129963	0.0101868		0.0115523	0.0178358	0.0109056	0.00800393
MBR02_10954m_10-15cm.14	d__Bacteria;p__Chloroflexota;c__Dehalococcoidia;o__UBA3495;f__UBA3495;g__Casp-Chloro-G3;s__	0.0512406		0.0184454	0.0312544	0.0162609	0.0111804		0.0184454	0.028155	0.0149889	0.0121977		0.0184454	0.048913	0.0190847	0.0165061
MBR02_10954m_10-15cm.16	d__Bacteria;p__Proteobacteria;c__Gammaproteobacteria;o__Woeseiales;f__Woeseiaceae;g__UBA1847;s__	0		0	0	0	0		0	0	0	0		0	0	0	0
MBR02_10954m_10-15cm.20	d__Bacteria;p__SAR324;c__SAR324;o__SAR324;f__;g__;s__	0.0258258		0.00789486	0.0213469	0.0105168	0		0.00789486	0.0160755	0.00686467	0.00613199		0.00789486	0.027727	0.00850195	0.00700837
MBR02_10954m_10-15cm.45	d__Bacteria;p__Chloroflexota;c__Dehalococcoidia;o__SAR202;f__UBA11138;g__;s__	0.0793909		0.0235459	0.0477302	0.0252607	0.0143439		0.0235459	0.041954	0.0183071	0.014349		0.0235459	0.0697969	0.0247761	0.0187813
MBR02_10954m_10-15cm.49	d__Bacteria;p__Chloroflexota;c__Dehalococcoidia;o__SAR202;f__UBA11138;g__Casp-Chloro-G4;s__	0		0	0	0	0		0	0	0	0		0	0	0	0
MBR02_10954m_10-15cm.61	d__Bacteria;p__Chloroflexota;c__Dehalococcoidia;o__UBA1151;f__UBA1151;g__GCA-2730555;s__	0.0066654		0.00287971	0	0	0		0.00287971	0.00473991	0	0		0.00287971	0.00963589	0	0.00250986
MBR02_10954m_10-15cm.63	d__Bacteria;p__Chloroflexota;c__Dehalococcoidia;o__DSTF01;f__RBG-16-68-14;g__SZUA-185;s__	0.0219433		0.00658017	0.00650658	0.00543529	0		0.00658017	0.00841669	0.00672665	0.00500035		0.00658017	0.0123502	0.00604257	0.004331
MBR02_10954m_10-15cm.64	d__Bacteria;p__Chloroflexota;c__Dehalococcoidia;o__UBA1151;f__UBA1151;g__GCA-2730555;s__	0.00355049		0	0	0	0		0	0	0	0		0	0	0	0
MBR02_10954m_10-15cm.74	d__Bacteria;p__Chloroflexota;c__Dehalococcoidia;o__UBA2963;f__UBA2963;g__;s__	0.131555		0.0295771	0.0606333	0.0382548	0.0135825		0.0295771	0.0581173	0.038762	0.0209578		0.0295771	0.125164	0.0385197	0.0229318
MBR02_10954m_10-15cm.9	d__Bacteria;p__Hydrogenedentota;c__Hydrogenedentia;o__Hydrogenedentiales;f__;g__;s__	0.00247263		0	0	0	0		0	0	0	0		0	0	0	0
MBR02_10954m_10-15cm.97	d__Bacteria;p__Gemmatimonadota;c__Gemmatimonadetes;o__Longimicrobiales;f__UBA6960;g__UBA822;s__	0.182711		0.0431389		0.0298589	0.0130493		0.0431389	0.0568882	0.0377191	0.0236443		0.0431389	0.115251	0.0417664	0.0339089
MBR02_10954m_15-20cm.45	d__Bacteria;p__Chloroflexota;c__Dehalococcoidia;o__UBA6952;f__;g__;s__	0.00441209		0	0	0	0		0	0	0	0		0	0.00574609	0	0
MBR02_10954m_20-23cm.101	d__Bacteria;p__Proteobacteria;c__Gammaproteobacteria;o__Xanthomonadales;f__SZUA-36;g__SZUA-36;s__	0		0	0	0	0		0	0	0	0		0	0	0	0
MBR02_10954m_20-23cm.102	d__Bacteria;p__Chloroflexota;c__Dehalococcoidia;o__DSTF01;f__RBG-16-68-14;g__SZUA-185;s__	0.0384075		0.0118112	0.0105085	0.0101607	0		0.0118112	0.0147958	0.0131914	0.00982818		0.0118112	0.0192525	0.0110203	0.00823634
MBR02_10954m_20-23cm.11	d__Bacteria;p__Actinobacteriota;c__Acidimicrobiia;o__UBA5794;f__ZC4RG35;g__SZUA-217;s__SZUA-217 sp004356805	0.483953		0.287347	0.541597	0.398278	1.4044		0.287347	0.370766	0.386109	0.391805		0.287347	0.570904	0.373484	0.221732
MBR02_10954m_20-23cm.14	d__Bacteria;p__Gemmatimonadota;c__Gemmatimonadetes;o__Longimicrobiales;f__UBA6960;g__UBA822;s__	0.0099307		0	0	0	0		0	0.00360183	0	0		0	0.00717095	0	0
MBR02_10954m_20-23cm.17	d__Bacteria;p__Proteobacteria;c__Alphaproteobacteria;o__Rhodospirillales;f__2-02-FULL-58-16;g__GCA-2686765;s__	0.0612688		0.0127024	0.0138151	0.00955292	0		0.0127024	0.0159883	0.0115411	0.00838133		0.0127024	0.0335796	0.0112919	0.00935795
MBR02_10954m_20-23cm.2	d__Bacteria;p__Planctomycetota;c__Phycisphaerae;o__UBA1845;f__UBA1845;g__;s__	0.0734854		0.0149602	0.0167728	0.0105928	0		0.0149602	0.0180246	0.0131463	0.00858893		0.0149602	0.0258648	0.0136324	0.0110249
MBR02_10954m_20-23cm.31	d__Bacteria;p__Proteobacteria;c__Gammaproteobacteria;o__Woeseiales;f__Woeseiaceae;g__UBA1847;s__	0.0997682		0.0337894	0.0571543	0.028885	0.0225189		0.0337894	0.0497782	0.0250304	0.0245856		0.0337894	0.0801788	0.0320799	0.02927
MBR02_10954m_20-23cm.33	d__Bacteria;p__Proteobacteria;c__Alphaproteobacteria;o__Sphingomonadales;f__SMXR01;g__SMXR01;s__	0.00511051		0	0	0	0		0	0	0	0		0	0	0	0
MBR02_10954m_20-23cm.38	d__Bacteria;p__Actinobacteriota;c__Acidimicrobiia;o__UBA5794;f__UBA5794;g__;s__	0		0	0	0	0		0	0	0	0		0	0	0	0
MBR02_10954m_20-23cm.62	d__Bacteria;p__Hydrogenedentota;c__Hydrogenedentia;o__Hydrogenedentiales;f__GCA-2746185;g__;s__	0.0381349		0.00362428	0.00714676	0.00344027	0		0.00362428	0.006574	0.00300649	0.00225998		0.00362428	0.0133019	0	0.00296998
MBR02_10954m_20-23cm.66	d__Bacteria;p__Gemmatimonadota;c__Gemmatimonadetes;o__Longimicrobiales;f__UBA6960;g__;s__	0.0481922		0.0162524	0.0174257	0.0133159	0		0.0162524	0.0213499	0.0140275	0.0120865		0.0162524	0.0396134	0.0161655	0.0139512
MBR02_10954m_20-23cm.70	d__Bacteria;p__Proteobacteria;c__Alphaproteobacteria;o__JAAXGF01;f__JAAXGF01;g__;s__	0.0644433		0.0130153	0.0130479	0.00929318	0		0.0130153	0.015415	0.0112396	0.00793602		0.0130153	0.0300364	0.0113857	0.00904048
MBR02_10954m_20-23cm.72	d__Bacteria;p__Chloroflexota;c__Dehalococcoidia;o__Dehalococcoidales;f__UBA5627;g__;s__	0		0	0	0	0		0	0	0	0		0	0	0	0
MBR02_10954m_20-23cm.79	d__Bacteria;p__Hydrogenedentota;c__Hydrogenedentia;o__Hydrogenedentiales;f__GCA-2746185;g__;s__	0.0175333		0.0026262	0	0	0		0.0026262	0.00477939	0	0		0.0026262	0.00852627	0	0.0022897
MBR02_10954m_20-23cm.83	d__Bacteria;p__Proteobacteria;c__Alphaproteobacteria;o__Sphingomonadales;f__SMXR01;g__;s__	0		0	0	0	0		0	0	0	0		0	0	0	0
MBR02_10954m_20-23cm.89	d__Bacteria;p__Proteobacteria;c__Gammaproteobacteria;o__Pseudomonadales;f__Pseudohongiellaceae;g__UBA9145;s__	0.00538447		0	0	0	0		0	0	0	0		0	0	0	0
MBR02_10954m_20-23cm.99	d__Bacteria;p__Myxococcota_A;c__UBA9160;o__UBA9160;f__SMWR01;g__SMWR01;s__SMWR01 sp004356735	0.134545		0.0761624	0.0885983	0.058334	0.0200233		0.0761624	0.0937166	0.0926197	0.0480999		0.0761624	0.169612	0.0874321	0.0590554
MBR02_10954m_5-10cm.2	d__Bacteria;p__Chloroflexota;c__Dehalococcoidia;o__SAR202;f__UBA11138;g__UBA1123;s__	0.00940809		0.00340291	0.00668861	0	0		0.00340291	0.00582374	0	0.0023113		0.00340291	0.0105475	0	0.0029216
MBR02_10954m_5-10cm.59	d__Bacteria;p__Chloroflexota;c__Dehalococcoidia;o__UBA1151;f__UBA1328;g__UBA9455;s__	0.0901806		0.0439966	0.102795	0.0478293	0.0325466		0.0439966	0.0762139	0.0327645	0.0296123		0.0439966	0.125193	0.0415988	0.035391
MBR02_10954m_5-10cm.69	d__Bacteria;p__Proteobacteria;c__Gammaproteobacteria;o__GCA-001735895;f__GCA-001735895;g__GCA-001735895;s__	0.00413927		0.00365831	0	0	0		0.00365831	0.00500171	0	0		0.00365831	0.00700606	0	0.00343191
MBR06_6477m_0-5cm.14	d__Bacteria;p__Proteobacteria;c__Gammaproteobacteria;o__Pseudomonadales;f__HTCC2089;g__SMWK01;s__SMWK01 sp004356895	0.0877584		0.0135907	0.0188747	0.0123801	0		0.0135907	0.0208284	0.00589073	0.00950347		0.0135907	0.10631	0.00816163	0.00882514
MBR06_6477m_0-5cm.23	d__Bacteria;p__Proteobacteria;c__Alphaproteobacteria;o__Sphingomonadales;f__SMXR01;g__;s__	0.0955221		0.0109814	0.030936	0.014741	0.0107271		0.0109814	0.0225234	0.0103327	0.00979491		0.0109814	0.0421649	0.011474	0.0103131
MBR06_6477m_0-5cm.29	d__Bacteria;p__Proteobacteria;c__Alphaproteobacteria;o__Rhodobacterales;f__Rhodobacteraceae;g__Limibaculum;s__	0.21459		0.101408	0.0545635	0.0534762	0.0132792		0.101408	0.0881852	0.0759673	0.0550088		0.101408	0.167569	0.0767082	0.0570244
MBR06_6477m_0-5cm.34	d__Bacteria;p__Nitrospinota;c__Nitrospinia;o__Nitrospinales;f__Nitrospinaceae;g__SZUA-226;s__SZUA-226 sp004357365	0.40751		0.0647781	0.14576	0.065773	0.0412982		0.0647781	0.115853	0.0491009	0.0497901		0.0647781	0.223821	0.0577145	0.0582447
MBR06_6477m_0-5cm.40	d__Bacteria;p__Acidobacteriota;c__Acidobacteriae;o__2-12-FULL-54-10;f__2-12-FULL-54-10;g__;s__	0.0854773		0.0306887	0.0356138	0.0242379	0.0140016		0.0306887	0.0373222	0.0252652	0.0230607		0.0306887	0.056806	0.0272959	0.0297126
MBR06_6477m_0-5cm.41	d__Bacteria;p__Myxococcota_A;c__UBA9160;o__SZUA-336;f__SZUA-336;g__SMWZ01;s__SMWZ01 sp004356455	0.315205		0.259767	0.254696	0.223367	0.0643281		0.259767	0.290114	0.3523	0.21217		0.259767	0.49414	0.297123	0.232883
MBR06_6477m_0-5cm.45	d__Bacteria;p__Proteobacteria;c__Gammaproteobacteria;o__Acidiferrobacterales;f__SPGG2;g__SZUA-472;s__	0.112074		0.0458331	0.077537	0.0374394	0.0230898		0.0458331	0.0688591	0.0343968	0.0276257		0.0458331	0.127738	0.0455757	0.0366251
MBR06_6477m_0-5cm.5	d__Bacteria;p__Chloroflexota;c__Dehalococcoidia;o__UBA1151;f__UBA1151;g__;s__	0.101643		0.0294815	0.0682311	0.0327274	0.018524		0.0294815	0.0563226	0.0259586	0.0207424		0.0294815	0.114898	0.0304212	0.0233819
MBR06_6477m_0-5cm.60	d__Bacteria;p__Proteobacteria;c__Alphaproteobacteria;o__UBA6615;f__UBA6615;g__JABDJY01;s__	0.0725786		0.00709916	0.00846026	0.00503032	0		0.00709916	0.00900232	0.00589109	0.00412835		0.00709916	0.0183603	0.00624434	0.00504461
MBR06_6477m_0-5cm.72	d__Bacteria;p__Gemmatimonadota;c__Gemmatimonadetes;o__Gemmatimonadales;f__GWC2-71-9;g__;s__	0.107485		0.0178006	0.044048	0.018607	0.0122327		0.0178006	0.0344321	0.0115176	0.0117263		0.0178006	0.0702829	0.015278	0.0133586
MBR06_6477m_0-5cm.73	d__Bacteria;p__Chloroflexota;c__Dehalococcoidia;o__UBA3495;f__GCA-2712585;g__VEXF01;s__	0.0697441		0.0344406	0.0517133	0.0281446	0.0177477		0.0344406	0.049044	0.0290496	0.0243545		0.0344406	0.0872165	0.0360239	0.034307
MBR06_6477m_0-5cm.78	d__Bacteria;p__Nitrospirota;c__Nitrospiria;o__Nitrospirales;f__;g__;s__	0.102753		0.048271	0.0323464	0.0342013	0.0174592		0.048271	0.0451312	0.0333995	0.0359248		0.048271	0.0583723	0.0341478	0.0350883
MBR06_6477m_0-5cm.85	d__Bacteria;p__Proteobacteria;c__Gammaproteobacteria;o__Acidiferrobacterales;f__SPGG2;g__SPGG2;s__SPGG2 sp001643475	0.274689		0.0802582	0.157683	0.0686609	0.0533099		0.0802582	0.129339	0.043352	0.0501499		0.0802582	0.239408	0.0658741	0.0615049
MBR06_6477m_5-10cm.10	d__Bacteria;p__SAR324;c__SAR324;o__SAR324;f__;g__;s__	0.174958		0.0327014	0.0661706	0.0342699	0.015465		0.0327014	0.0585345	0.0322126	0.0220611		0.0327014	0.126006	0.0360789	0.0264261
MBR06_6477m_5-10cm.18	d__Bacteria;p__Myxococcota_A;c__UBA9160;o__UBA9160;f__SMWR01;g__;s__	0.146168		0.0526671	0.0565748	0.0353609	0.0118397		0.0526671	0.0637522	0.0680378	0.0254319		0.0526671	0.121904	0.0602177	0.0405201
MBR06_6477m_5-10cm.25	d__Bacteria;p__Proteobacteria;c__Alphaproteobacteria;o__Kiloniellales;f__J153;g__;s__	0.507809		0.0564937	0.0995966	0.0521373	0.0207671		0.0564937	0.0975523	0.0784785	0.0361606		0.0564937	0.250128	0.0710232	0.0456034
MBR06_6477m_5-10cm.30	d__Bacteria;p__Proteobacteria;c__Alphaproteobacteria;o__;f__;g__;s__	0.151359		0.0545409	0.0616968	0.0489147	0.0170479		0.0545409	0.0657408	0.0587526	0.0340404		0.0545409	0.119273	0.0568976	0.0380589
MBR06_6477m_5-10cm.33	d__Bacteria;p__Proteobacteria;c__Gammaproteobacteria;o__Woeseiales;f__Woeseiaceae;g__UBA1844;s__	0.755179		0.0997845	0.0912978	0.0632813	0.0301168		0.0997845	0.101049	0.0659303	0.051847		0.0997845	0.137653	0.0670511	0.0500555
MBR06_6477m_5-10cm.70	d__Bacteria;p__Proteobacteria;c__Gammaproteobacteria;o__Pseudomonadales;f__HTCC2089;g__;s__	0.0809737		0.0311941	0.0555949	0.0351154	0.0160091		0.0311941	0.0484414	0.0308972	0.0258582		0.0311941	0.0810932	0.0328574	0.0244409
MBR06_6477m_5-10cm.9	d__Bacteria;p__SAR324;c__SAR324;o__SAR324;f__;g__;s__	0.143948		0.0195058	0.0468493	0.0229616	0.00929472		0.0195058	0.0409499	0.0213109	0.0132897		0.0195058	0.106023	0.023744	0.0166066
MT_10840m_0-5cm.127	d__Bacteria;p__Chloroflexota;c__Dehalococcoidia;o__UBA1151;f__UBA1151;g__;s__	0.025509		0.00809901	0.0182237	0.00873058	0		0.00809901	0.0153069	0.00754457	0.00572014		0.00809901	0.0275715	0.00865175	0.00640981
MT_10840m_0-5cm.146	d__Bacteria;p__Chloroflexota;c__Dehalococcoidia;o__UBA2979;f__UBA2979;g__;s__	0.0195282		0.00373913	0	0	0		0.00373913	0.00416102	0	0		0.00373913	0.00726986	0	0
MT_10840m_0-5cm.155	d__Bacteria;p__Proteobacteria;c__Alphaproteobacteria;o__SMXQ01;f__SMXQ01;g__;s__	0.23415		0.0189928	0.034653	0.0192477	0.00909214		0.0189928	0.0337799	0.0190783	0.0135213		0.0189928	0.0798398	0.0194042	0.0151067
MT_10840m_0-5cm.170	d__Bacteria;p__Chloroflexota;c__Dehalococcoidia;o__UBA1151;f__UBA1151;g__UBA1151;s__	0.0095264		0.00502884	0.00751044	0.00374838	0		0.00502884	0.00748991	0.00358085	0.00298882		0.00502884	0.0153593	0.00418332	0.00395155
MT_10840m_0-5cm.174	d__Bacteria;p__Chloroflexota;c__Dehalococcoidia;o__UBA3495;f__GCA-2712585;g__;s__	0.0375804		0.0229529	0.0337823	0.0186245	0.0111518		0.0229529	0.0311084	0.0184052	0.0159473		0.0229529	0.0538288	0.0228404	0.0224505
MT_10840m_0-5cm.176	d__Bacteria;p__Proteobacteria;c__Alphaproteobacteria;o__UBA7887;f__;g__;s__	0.052113		0.0101438	0.00945441	0.00739119	0		0.0101438	0.0119481	0.00858602	0.00653621		0.0101438	0.0259917	0.0081163	0.00675821
MT_10840m_0-5cm.64	d__Bacteria;p__Chloroflexota;c__Dehalococcoidia;o__SAR202;f__UBA11138;g__Casp-Chloro-G4;s__	0.018556		0.00757594	0.0148267	0.00848123	0		0.00757594	0.0124338	0.00669975	0.00644436		0.00757594	0.0199834	0.00918495	0.00742211
MT_10840m_0-5cm.82	d__Bacteria;p__Acidobacteriota;c__Mor1;o__Mor1;f__Mor1;g__WVWW01;s__	0.0756539		0.00569116	0.00826221	0.00416588	0		0.00569116	0.00845171	0.00491157	0.00273036		0.00569116	0.0199719	0.0050833	0.00376854
MT_10840m_10-14cm.31	d__Bacteria;p__Chloroflexota;c__Dehalococcoidia;o__UBA3495;f__UBA3495;g__UBA11650;s__	0.217057		0.0748617	0.173791	0.0863513	0.0488975		0.0748617	0.145049	0.0650536	0.0536673		0.0748617	0.274377	0.0850229	0.07221
MT_10840m_10-14cm.54	d__Bacteria;p__SAR324;c__SAR324;o__SAR324;f__;g__;s__	0.0127658		0.00390076	0.00631745	0.00400163	0		0.00390076	0.00625583	0.00347999	0.0027055		0.00390076	0.0117501	0	0.00348391
MT_10840m_10-14cm.56	d__Bacteria;p__Proteobacteria;c__Gammaproteobacteria;o__Woeseiales;f__Woeseiaceae;g__UBA1847;s__	0.0154585		0.0054196	0	0	0		0.0054196	0.00682836	0	0		0.0054196	0.00964712	0	0.00417415
MT_10840m_10-14cm.67	d__Bacteria;p__Proteobacteria;c__Alphaproteobacteria;o__Rhodospirillales;f__2-02-FULL-58-16;g__;s__	1.15882		0.0679732	0.148084	0.0785503	0.0269484		0.0679732	0.146252	0.0892395	0.0526579		0.0679732	0.428999	0.0855216	0.0600447
MT_10840m_5-10cm.102	d__Bacteria;p__Chloroflexota;c__Dehalococcoidia;o__UBA1151;f__UBA1328;g__UBA9455;s__	0.0150073		0.00690948	0.0153848	0.00760854	0		0.00690948	0.0118629	0.00525917	0.00424965		0.00690948	0.0181254	0.00671377	0.00549477
MT_10840m_5-10cm.104	d__Bacteria;p__Proteobacteria;c__Alphaproteobacteria;o__;f__;g__;s__	0.112477		0.0262034	0.0317834	0.0197407	0.0100082		0.0262034	0.0361267	0.0287252	0.0181644		0.0262034	0.0620387	0.0249403	0.0237106
MT_10840m_5-10cm.119	d__Bacteria;p__Proteobacteria;c__Gammaproteobacteria;o__Enterobacterales;f__Alteromonadaceae;g__Idiomarina;s__Idiomarina abyssalis	0		0.0303083	0	0	0		0.0303083	0	0	0		0.0303083	0	0	0
MT_10840m_5-10cm.122	d__Bacteria;p__Chloroflexota;c__Dehalococcoidia;o__UBA1151;f__UBA1151;g__GCA-2730555;s__	0.0187694		0.00693153	0.0126678	0.007087	0		0.00693153	0.0114769	0.00656879	0.00439323		0.00693153	0.0218884	0.00690606	0.00486842
MT_10840m_5-10cm.15	d__Bacteria;p__Chloroflexota;c__Dehalococcoidia;o__SAR202;f__UBA11138;g__Casp-Chloro-G4;s__	0.00573724		0.00393042	0	0	0		0.00393042	0.00495533	0	0		0.00393042	0.00878643	0	0.00265185
MT_10840m_5-10cm.36	d__Bacteria;p__Proteobacteria;c__Alphaproteobacteria;o__Rhizobiales;f__Methyloligellaceae;g__UBA2767;s__	0.0163551		0.0143673	0.0146784	0.00999457	0		0.0143673	0.0168709	0.0144319	0.0108474		0.0143673	0.0248315	0.0110339	0.0148615
MT_10840m_5-10cm.38	d__Bacteria;p__SAR324;c__SAR324;o__SAR324;f__;g__;s__	0.00696654		0	0	0	0		0	0.00320951	0	0		0	0.00594104	0	0
MT_10840m_5-10cm.46	d__Bacteria;p__Actinobacteriota;c__Acidimicrobiia;o__IMCC26256;f__;g__;s__	0.00277481		0.00399733	0	0.00547074	0		0.00399733	0.00374098	0.0101179	0.00410939		0.00399733	0.00478673	0	0.00155884
MT_10840m_5-10cm.69	d__Bacteria;p__SM23-31;c__SM23-31;o__SM23-31;f__SM23-31;g__;s__	0.0030418		0	0	0	0		0	0	0	0		0	0	0	0
MT_10840m_5-10cm.71	d__Bacteria;p__Acidobacteriota;c__UBA890;o__UBA890;f__WLXD01;g__WLXD01;s__	0.0121956		0.00535103	0	0	0		0.00535103	0.0063548	0.00552435	0.00352405		0.00535103	0.011904	0.0052892	0.00426651
MT_10840m_5-10cm.73	d__Bacteria;p__Proteobacteria;c__Gammaproteobacteria;o__Pseudomonadales;f__Pseudohongiellaceae;g__UBA9145;s__	0.00573063		0	0	0	0		0	0.00367415	0	0		0	0.00578759	0	0
MT_10853m_0-2cm.102	d__Bacteria;p__Latescibacterota;c__UBA2968;o__UBA8231;f__UBA8231;g__UBA8231;s__	0.0189054		0.00453526	0.00738191	0	0		0.00453526	0.00726372	0.00424652	0.00303692		0.00453526	0.0171665	0.00468558	0.00351334
MT_10853m_0-2cm.124	d__Bacteria;p__Gemmatimonadota;c__Gemmatimonadetes;o__Longimicrobiales;f__UBA6960;g__UBA1138;s__	0.0445604		0.00742361	0.0110302	0.00553451	0		0.00742361	0.0117101	0.00679467	0.00392525		0.00742361	0.0290298	0.00758197	0.00561245
MT_10853m_0-2cm.129	d__Bacteria;p__Proteobacteria;c__Gammaproteobacteria;o__Xanthomonadales;f__SZUA-36;g__SZUA-36;s__	0		0	0	0	0		0	0	0	0		0	0	0	0
MT_10853m_0-2cm.174	d__Bacteria;p__Proteobacteria;c__Alphaproteobacteria;o__SMXP01;f__SMXP01;g__SMXP01;s__SMXP01 sp004356335	0.00386436		0	0	0	0		0	0	0	0		0	0	0	0
MT_10853m_0-2cm.21	d__Bacteria;p__Proteobacteria;c__Gammaproteobacteria;o__Pseudomonadales;f__HTCC2089;g__GCA-002726655;s__	0.00974487		0	0	0	0		0	0.00365808	0	0		0	0.00552297	0	0.002389
MT_10853m_0-2cm.29	d__Bacteria;p__Bacteroidota;c__Bacteroidia;o__Cytophagales;f__Cyclobacteriaceae;g__S012-113;s__	0		0	0	0	0		0	0	0	0		0	0	0	0
MT_10853m_0-2cm.34	d__Bacteria;p__Actinobacteriota;c__Acidimicrobiia;o__UBA5794;f__SZUA-232;g__;s__	0.0069731		0	0	0	0		0	0	0	0		0	0.00577445	0	0
MT_10853m_0-2cm.42	d__Bacteria;p__Proteobacteria;c__Alphaproteobacteria;o__Rhizobiales;f__Afifellaceae;g__;s__	0.0164735		0.00836153	0.00658624	0	0		0.00836153	0.00852277	0.00670403	0.0055528		0.00836153	0.0158992	0	0.00580412
MT_10853m_0-2cm.5	d__Bacteria;p__Actinobacteriota;c__Acidimicrobiia;o__UBA5794;f__UBA5794;g__BMS3BBIN02;s__	0		0	0	0	0		0	0	0	0		0	0	0	0
MT_10853m_0-2cm.72	d__Bacteria;p__Proteobacteria;c__Gammaproteobacteria;o__Pseudomonadales;f__HTCC2089;g__UBA4582;s__	0		0	0	0	0		0	0	0	0		0	0	0	0
MT_10853m_0-2cm.88	d__Bacteria;p__Proteobacteria;c__Gammaproteobacteria;o__Pseudomonadales;f__HTCC2089;g__GCA-002726655;s__	0.00605902		0	0	0	0		0	0	0	0		0	0	0	0
MT_10853m_0-2cm.99	d__Bacteria;p__Gemmatimonadota;c__Gemmatimonadetes;o__Longimicrobiales;f__UBA6960;g__UBA1138;s__	0.022017		0.00432631	0	0	0		0.00432631	0.00677861	0	0		0.00432631	0.0146774	0	0.00320185
MT_10853m_2-3cm.66	d__Bacteria;p__Chloroflexota;c__Dehalococcoidia;o__UBA3495;f__UBA3495;g__UBA9611;s__	0.0393191		0.0129124	0.021638	0.0113634	0		0.0129124	0.0208722	0.0103449	0.00776318		0.0129124	0.0428935	0.0124465	0.0112631
MT_10853m_2-3cm.90	d__Bacteria;p__Proteobacteria;c__Alphaproteobacteria;o__Rhodospirillales;f__Casp-alpha2;g__Casp-alpha2;s__	0.2022		0.0246539	0.0405435	0.0216658	0.0101346		0.0246539	0.0379932	0.0245886	0.0162448		0.0246539	0.0781847	0.0244574	0.0203955
MT_10853m_3-4cm.129	d__Bacteria;p__Planctomycetota;c__Phycisphaerae;o__Sedimentisphaerales;f__SG8-4;g__;s__	0.0445547		0.0179233	0.0299651	0.0155202	0.0114937		0.0179233	0.0271915	0.0130718	0.0119348		0.0179233	0.0490055	0.0166073	0.0153889
MT_10853m_3-4cm.35	d__Bacteria;p__Proteobacteria;c__Alphaproteobacteria;o__JAAXGF01;f__JAAXGF01;g__;s__	0.277788		0.0258735	0.0391585	0.0213088	0.00835044		0.0258735	0.0402965	0.0244548	0.0156927		0.0258735	0.110999	0.0244966	0.0168519
MT_10853m_3-4cm.39	d__Bacteria;p__Proteobacteria;c__Alphaproteobacteria;o__MPNO01;f__UBA2964;g__;s__	0.0933194		0.0141654	0.0190919	0.0119502	0		0.0141654	0.0204172	0.0134474	0.00946525		0.0141654	0.0458633	0.0125031	0.0097928
MT_10853m_3-4cm.73	d__Bacteria;p__KSB1;c__UBA2214;o__CR04bin15;f__CR04bin15;g__N075bin58;s__N075bin58 sp004356825	0.0970734		0.0204999	0.0564041	0.0228333	0.0271423		0.0204999	0.0381243	0.0166529	0.0170967		0.0204999	0.0507565	0.0235571	0.0229073
MT_10853m_3-4cm.79	d__Bacteria;p__Chloroflexota;c__Dehalococcoidia;o__SAR202;f__UBA11138;g__;s__	0.0145465		0.00520753	0.00905823	0.00441537	0		0.00520753	0.007493	0.0037433	0.00378569		0.00520753	0.0128859	0.00454032	0.00432938
MT_10853m_4-5cm.3	d__Bacteria;p__Proteobacteria;c__Alphaproteobacteria;o__JAAXGF01;f__JAAXGF01;g__;s__	0.0736077		0.0120966	0.0163759	0.00995148	0		0.0120966	0.0174612	0.0113242	0.00822337		0.0120966	0.0370472	0.0116367	0.00958437
MT_10853m_4-5cm.75	d__Bacteria;p__Proteobacteria;c__Gammaproteobacteria;o__Pseudomonadales;f__HTCC2089;g__SMWK01;s__	0.0214511		0.0105254	0.0116928	0	0		0.0105254	0.0136479	0	0.00866704		0.0105254	0.0230306	0	0.0101732
MT_10853m_5-6cm.153	d__Bacteria;p__Chloroflexota;c__Dehalococcoidia;o__SM23-28-2;f__RBG-16-64-32;g__;s__	0.194023		0.145933	0.0968702	0.137965	0.0386932		0.145933	0.181064	0.245878	0.134853		0.145933	0.205874	0.165968	0.104196
MT_10853m_5-6cm.166	d__Bacteria;p__Acidobacteriota;c__UBA890;o__UBA890;f__UBA890;g__;s__	0.0306448		0.00589645	0.00744341	0.00564871	0		0.00589645	0.00864855	0.00662786	0.00467366		0.00589645	0.0169131	0.00619526	0.00476938
MT_10853m_6-7cm.109	d__Bacteria;p__Proteobacteria;c__Gammaproteobacteria;o__Woeseiales;f__Woeseiaceae;g__SZUA-117;s__SZUA-117 sp004357475	0.141378		0.0322388	0.0511695	0.0268329	0.0214897		0.0322388	0.0459418	0.0227112	0.0210255		0.0322388	0.0702837	0.0297923	0.0274144
MT_10853m_6-7cm.113	d__Bacteria;p__Actinobacteriota;c__Acidimicrobiia;o__UBA5794;f__UBA5794;g__;s__	0.194299		0.0538462	0.0627302	0.0608431	0.0572453		0.0538462	0.0762141	0.0798931	0.0539124		0.0538462	0.155489	0.065651	0.0559975
MT_10853m_6-7cm.67	d__Bacteria;p__Proteobacteria;c__Gammaproteobacteria;o__Woeseiales;f__Woeseiaceae;g__JAADHU01;s__	0.0115657		0	0	0	0		0	0	0	0		0	0.00870906	0	0
MT_10853m_6-7cm.91	d__Bacteria;p__Chloroflexota;c__Dehalococcoidia;o__UBA3495;f__UBA3495;g__UBA9611;s__	0.0750494		0.0198754	0.0373531	0.0209994	0.0122162		0.0198754	0.0360173	0.0171462	0.0141935		0.0198754	0.0692751	0.0212903	0.0190079
MT_10853m_7-8cm.11	d__Bacteria;p__Planctomycetota;c__Phycisphaerae;o__UBA1845;f__UBA1845;g__;s__	0.0598429		0.00419422	0.00830924	0.00364247	0		0.00419422	0.00774522	0.00306934	0.00262709		0.00419422	0.0169041	0.00353993	0.00312397
MT_10853m_7-8cm.115	d__Bacteria;p__Gemmatimonadota;c__Gemmatimonadetes;o__Longimicrobiales;f__UBA6960;g__UBA822;s__	0.150838		0.0399696	0.0507658	0.0299578	0.0119606		0.0399696	0.0547349	0.038341	0.0244578		0.0399696	0.110727	0.0402713	0.0338703
MT_10853m_7-8cm.26	d__Bacteria;p__Acidobacteriota;c__Acidobacteriae;o__Bryobacterales;f__UBA6623;g__;s__	0.0195003		0	0	0	0		0	0	0	0		0	0.00409992	0	0
MT_10853m_7-8cm.47	d__Bacteria;p__Chloroflexota;c__Dehalococcoidia;o__DSTF01;f__RBG-16-68-14;g__RBG-16-68-14;s__	0.131122		0.0809797	0.0643411	0.0787435	0.0355962		0.0809797	0.0926928	0.095199	0.0616344		0.0809797	0.133393	0.0729249	0.0458561
MT_10853m_7-8cm.57	d__Bacteria;p__Hydrogenedentota;c__Hydrogenedentia;o__Hydrogenedentiales;f__GCA-2746185;g__;s__	0.0434365		0.00609422	0.012489	0.00587651	0		0.00609422	0.0107923	0.00488856	0.00393183		0.00609422	0.0205515	0.00570006	0.00505321
MT_10853m_8-9cm.102	d__Bacteria;p__Proteobacteria;c__Gammaproteobacteria;o__Xanthomonadales;f__SZUA-38;g__;s__	0		0	0	0	0		0	0	0	0		0	0	0	0
MT_10853m_9-10cm.155	d__Bacteria;p__Chloroflexota;c__Dehalococcoidia;o__UBA3495;f__UBA3495;g__;s__	0.0477008		0.0166884	0.0323433	0.0171237	0.00987237		0.0166884	0.0299784	0.0143317	0.0112146		0.0166884	0.0564849	0.0181709	0.0158539
MT_10853m_9-10cm.52	d__Bacteria;p__Planctomycetota;c__Phycisphaerae;o__UBA1845;f__UBA1845;g__JACQXM01;s__	0.0720898		0.00684322	0.0124564	0.00630627	0		0.00684322	0.0119771	0.00624602	0.00410461		0.00684322	0.0242106	0.0067574	0.00539746
MT_10853m_9-10cm.79	d__Bacteria;p__Gemmatimonadota;c__Gemmatimonadetes;o__Longimicrobiales;f__UBA6960;g__UBA822;s__	0.0879716		0.0184873	0.0217889	0.0132968	0		0.0184873	0.0248842	0.0158641	0.0105159		0.0184873	0.049195	0.0180177	0.014422
MT_10908m_0-3cm.13	d__Bacteria;p__Chloroflexota;c__Anaerolineae;o__Anaerolineales;f__E44-bin32;g__W1033;s__	0.17848		0.0979004	0.100631	0.0915684	0.0748665		0.0979004	0.110889	0.0987103	0.116886		0.0979004	0.144575	0.102568	0.137772
MT_6477m.12	d__Bacteria;p__Proteobacteria;c__Alphaproteobacteria;o__Sphingomonadales;f__Sphingomonadaceae;g__Qipengyuania;s__Qipengyuania sp001635685	0		0.0539424	0	0.0167867	0		0.0539424	0.0202589	0.0235534	0.0236255		0.0539424	0.0182439	0.0172786	0.0197607
MT_6477m.17	d__Bacteria;p__Proteobacteria;c__Gammaproteobacteria;o__Pseudomonadales;f__Oleiphilaceae;g__Marinobacter;s__Marinobacter vinifirmus	0		1.55103	0.582179	1.068	0.530849		1.55103	1.32274	1.49366	1.40084		1.55103	1.25721	1.54177	1.64172
MT_6477m.19	d__Bacteria;p__Proteobacteria;c__Gammaproteobacteria;o__Pseudomonadales;f__Halomonadaceae;g__Halomonas;s__Halomonas piezotolerans	0		0.186152	0.0558499	0.0798414	0.0331292		0.186152	0.121271	0.0828797	0.0893418		0.186152	0.130001	0.091247	0.0929876
MT_6477m.22	d__Bacteria;p__Proteobacteria;c__Alphaproteobacteria;o__Rhodobacterales;f__Rhodobacteraceae;g__Sulfitobacter;s__Sulfitobacter sp001635605	0		0.121486	0	0.0553001	0		0.121486	0.0726104	0.067419	0.0649413		0.121486	0.0648482	0.0672722	0.0572821
MT_6477m.23	d__Bacteria;p__Proteobacteria;c__Gammaproteobacteria;o__Pseudomonadales;f__Oleiphilaceae;g__Marinobacter;s__	0		0.3328	0.104138	0.233724	0.0950619		0.3328	0.254923	0.282138	0.290521		0.3328	0.228542	0.284115	0.30559
MT_6477m.24	d__Bacteria;p__Proteobacteria;c__Gammaproteobacteria;o__Pseudomonadales;f__Halomonadaceae;g__Halomonas;s__Halomonas desiderata	0		0	0	0.0232107	0		0	0.0289701	0.0366203	0.029877		0	0.0278634	0.0345984	0.035248
MT_6477m.25	d__Bacteria;p__Bacteroidota;c__Bacteroidia;o__Flavobacteriales;f__Flavobacteriaceae;g__Zunongwangia;s__Zunongwangia mangrovi	0		0	0	0	0		0	0	0	0		0	0	0	0
MT_6477m.27	d__Bacteria;p__Proteobacteria;c__Gammaproteobacteria;o__Enterobacterales;f__Alteromonadaceae;g__Alteromonas;s__Alteromonas abrolhosensis	0		0	0	0	0		0	0	0.033202	0		0	0	0	0
MT_6477m.4	d__Bacteria;p__Proteobacteria;c__Gammaproteobacteria;o__Pseudomonadales;f__Alcanivoracaceae;g__Alcanivorax;s__Alcanivorax jadensis_A	0		23.6204	13.2708	17.3959	12.0755		23.6204	15.8564	21.71	16.6297		23.6204	18.5626	22.9114	23.4425
MT_6477m.9	d__Bacteria;p__Proteobacteria;c__Gammaproteobacteria;o__Pseudomonadales;f__Pseudohongiellaceae;g__Pseudohongiella;s__Pseudohongiella sp002706685	0		0.310336	0.0773009	0.13265	0.0628537		0.310336	0.164276	0.130806	0.168627		0.310336	0.144211	0.118624	0.142409
MT_7061m_0-2cm.1	d__Bacteria;p__Chloroflexota;c__Dehalococcoidia;o__SM23-28-2;f__RBG-16-64-32;g__RBG-16-64-32;s__	0.517461		0.442871	0.215238	0.468015	0.279196		0.442871	0.452607	0.556211	0.424937		0.442871	0.454681	0.326044	0.207338
MT_7061m_0-2cm.7	d__Bacteria;p__Proteobacteria;c__Alphaproteobacteria;o__SMXQ01;f__SMXQ01;g__;s__	1.54502		0.10552	0.253082	0.126696	0.0617654		0.10552	0.219628	0.122599	0.0831536		0.10552	0.506967	0.130526	0.0986101
MT_7061m_38-40cm.17	d__Bacteria;p__Proteobacteria;c__Gammaproteobacteria;o__UBA4486;f__UBA4486;g__SMWN01;s__SMWN01 sp004356415	0.316913		0.153527	0.272346	0.137276	0.187005		0.153527	0.196372	0.087123	0.131449		0.153527	0.221631	0.150467	0.161941
MT_7061m_38-40cm.30	d__Bacteria;p__Proteobacteria;c__Gammaproteobacteria;o__Woeseiales;f__Woeseiaceae;g__UBA1847;s__	0.178943		0.0290137	0.0430151	0.0227294	0.0166319		0.0290137	0.0368688	0.0174388	0.0179062		0.0290137	0.0548513	0.0218268	0.0193794
MT_7061m_38-40cm.5	d__Bacteria;p__Myxococcota_A;c__UBA9160;o__UBA9160;f__SMWR01;g__;s__	0.146082		0.04344	0.0522292	0.0314145	0.012775		0.04344	0.0547915	0.0408259	0.0210088		0.04344	0.0861995	0.0422972	0.0269827
MT_7061m_38-40cm.9	d__Bacteria;p__Actinobacteriota;c__Acidimicrobiia;o__UBA5794;f__ZC4RG35;g__SZUA-217;s__	0.0933795		0.090457	0.222668	0.156088	0.432057		0.090457	0.107966	0.112806	0.147709		0.090457	0.141032	0.100264	0.0542382
MT_7061m_8-10cm.15	d__Bacteria;p__Proteobacteria;c__Gammaproteobacteria;o__Woeseiales;f__Woeseiaceae;g__;s__	0.889841		0.489565	0.788542	0.456765	0.328132		0.489565	0.645271	0.363658	0.398717		0.489565	0.878066	0.439803	0.426918
MT_7061m_8-10cm.8	d__Bacteria;p__Proteobacteria;c__Alphaproteobacteria;o__Rhodospirillales;f__2-02-FULL-58-16;g__;s__	1.84598		0.155838	0.362174	0.183755	0.0669952		0.155838	0.33663	0.196018	0.123329		0.155838	0.93017	0.184485	0.139882
SUM (%)		16.9036		30.6221	20.3993	23.2448	16.5742		30.6221	23.9721	28.4528	22.2981		30.6221	31.2891	29.4581	29.2396

## Sheet: Table S10-R1
Table S10. Relative abundance (GPM, genes per million) and transcription activities (TPM, transcripts per million) of functional genes involved in key modules of the degradation pathways for HOCs in the simulated high pressure microcosms. Red color indicates the genes increased (marginally or significantly) in substrate amended treatments compared to control group.
					Original sediment Metagenome (GPM)		Microcosm Metagenome (GPM)															Microcosm Metatranscriptom (TPM)					Average value in metagenomes(GPM)			T test (P value)
Pathway	Key Enzymes	EC no.		Gene name	MBR06_6477m_0-5cm		0 day-control	30 day- control	90 day-control	270 day-control		0 day- PCB	30 day-PCB	90 day-PCB	270 day-PCB		0 day-HCH	30 day-HCH	90 day-HCH	270 day-HCH		90 day-PCB-1	90day-PCB-2	90 day-HCH-1	90day-HCH-2		control group (no substrates)	experimental goup (PCB+HCH)		control vs. experiment
Chlorocyclohexane and chlorobenzene degradation
β-Hexachlorocyclohexane deg.(β-Hexachlorocyclohexane→β-2,3,4,5,6-Tetrachloro-1,4-cyclohexanediol)	haloalkane dehalogenase	3.8.1.5	K01563	dhaA	45.612		299.227	135.341	168.751	162.673		299.227	176.498	223.785	246.216		299.227	76.7733	273.698	282.666		277.827	1.49667	1.66351	10.7973		155.588	213.273		0.07
γ-Hexachlorocyclohexane deg.(γ-Hexachlorocyclohexane →Maleylacetate)	gamma-hexachlorocyclohexane dehydrochlorinase	4.5.1.-	K15236/K23671	linA or besB	0		0	0	0	0		0	0	0	0		0	0	0	0		0	0	0	0		0	0
	haloalkane dehalogenase	3.8.1.5	K01563	dhaA	45.612		299.227	135.341	168.751	162.673		299.227	176.498	223.785	246.216		299.227	76.7733	273.698	282.666		277.827	1.49667	1.66351	10.7973		155.588	213.273		0.07
	2,5-dichloro-2,5-cyclohexadiene-1,4-diol dehydrogenase 1	1.1.1.-	K15237/K15238	linC or linX	0		0	0	0	0		0	0	0	0		0	0	0	0		0	0	0	0		0	0
	chlorophenol-4-monooxygenase	1.14.14.173	K15246/K15245	TftDC	0		0	0	0	0		0	0	0	0		0	0	0	0		0	0	0	0		0	0
	gamma-hexachlorocyclohexane dehydrochlorinase	4.5.1.-	K15236/K23671	linA or besB	0		0	0	0	0		0	0	0	0		0	0	0	0		0	0	0	0		0	0
	2-hydroxy-1,4-benzoquinone reductase	1.6.5.7	K23529		0		0	0	0	0		0	0	0	0		0	0	0	0		0	0	0	0		0	0
	hydroxyquinol 1,2-dioxygenase	1.13.11.37	K04098	chqB	1.56491		0.514063	1.12439	1.96299	0		0.514063	1.01687	0.468424	0.395001		0.514063	0.683613	0.507367	0.615606		0	0	0	0		1.02913	0.614481
γ-Hexachlorocyclohexane deg.(γ-Hexachlorocyclohexane →Glycolate)	gamma-hexachlorocyclohexane dehydrochlorinase	4.5.1.-	K15236/K23671	linA or besB	0		0	0	0	0		0	0	0	0		0	0	0	0		0	0	0	0		0	0
	chlorobenzene dioxygenase	1.14.12.26	K03268	todC1, bedC1, tcbAa	0		0	0	0	0		0	0	0	0		0	0	0	0		0	0	0	0		0	0
		13.1.1.19	K16269	todD, tcbB	0		0	0	0	0		0	0	0	0		0	0	0	0		0	0	0	0		0	0
	3-mercaptopropionate dioxygenase	1.13.11.-	K15242	PcpA	0		0	0	0	0		0	0	0	0		0	0	0	0		0	0	0	0		0	0
	Chloromuconate cycloisomerase	5.5.1.7	K01860	tfdDI	0		0	0	0	0		0	0	0	0		0	0	0	0		0	0	0	0		0	0
	Carboxymethylenebutenolidase	3.1.1.45	K01061	clcD	120.755		82.4276	55.3498	55.8204	41.1865		82.4276	65.8489	67.843	63.7477		82.4276	41.6806	75.9177	90.6181		0.0137359	5.13788	9.91871	0		50.7856	67.6093		0.04*
	Maleylacetate reductase	1.3.1.32	K00217	tfdF	3.48252		2.42462	1.59946	2.34994	4.48177		2.42462	1.72985	2.28461	1.86794		2.42462	0.602473	1.59722	1.39579		0	0	0	0		2.81039	1.57965
	(S)-2-haloacid dehalogenase	3.8.1.2	K01560		65.6733		127.757	35.3742	51.3604	15.4723		127.757	63.6319	71.0537	78.1732		127.757	30.6229	51.4715	59.1201		0	0	0	0.0662641		34.069	59.0122		0.06
	Haloacetate dehalogenase	3.8.1.3	K01561	dehH or fac-dex	9.93313		2.77679	3.37582	1.81365	0		2.77679	2.22052	3.70124	1.24372		2.77679	3.26257	1.80256	2.06172		0	0	0	0		1.72982	2.38205
2,4-Dichlorophenoxyaceate deg.(2,4-Dichlorophenoxyaceate→cis-Acetylacrylate)	choline trimethylamine-lyase activating enzyme	1.97.1.-	K20037	cutD	0		0	0	0	0		0	0	0	0		0	0	0	0		0	0	0	0		0	0
	Alpha-ketoglutarate-dependent 2,4-dichlorophenoxyacetate dioxygenase	1.14.11.-	K06912	TfdA	2.44724		0.228922	0	0.397884	0		0.228922	0.382843	0	0		0.228922	0.119085	0	0.254436		0	0	0	0		0.132628	0.126061
	2,4-dichlorophenol 6-monooxygenase	1.14.13.20	K10676	tfdB	0		0.143354	0	0	0		0.143354	0.0804158	0	0		0.143354	0	0	0		0	0	0	0		0	0.0134026
	Catechol 1,2-dioxygenase 2	1.13.11.1	K03381	catA	0		4.40931	2.5114	9.04096	6.35923		4.40931	5.83033	8.45178	11.1425		4.40931	2.2052	8.62375	9.47978		0	0	0	0.0393927		5.97053	7.62223		0.25
	Muconate cycloisomerase 1	5.5.1.1	K01856	catB	0.809294		5.23386	2.46556	9.07924	2.89971		5.23386	6.36493	8.78699	10.8083		5.23386	2.04307	7.68649	8.85186		0	0	4.0387	1.27958		4.81483	7.42361		0.18
	Carboxymethylenebutenolidase	3.1.1.45	K01061	clcD	120.755		824.276	55.3498	55.8204	41.1865		824.276	65.8489	67.843	63.7477		824.276	41.6806	75.9177	90.6181		0.0137359	5.13788	9.91871	0		50.7856	67.6093		0.04*
2,4-Dichloroaniline deg.(2,4-Dichloroaniline→2-Hydroxymuconate-semialdehyde)	choline trimethylamine-lyase activating enzyme	1.97.1.-	K20037	cutD	0		0	0	0	0		0	0	0	0		0	0	0	0		0	0	0	0		0	0
		1.14.-.-
	Metapyrocatechase	1.13.11.2	K00446	dmpB,xylE	0.765698		6.21525	11.9429	13.2977	18.6611		6.21525	22.3966	43.7089	31.1977		6.21525	12.3703	59.2137	58.5549		0	0	0.0879591	0		14.6339	37.907		0.01*
	choline trimethylamine-lyase activating enzyme	1.97.1.-	K20037	cutD	0		0	0	0	0		0	0	0	0		0	0	0	0		0	0	0	0		0	0
2,6-Dichlorophenol deg.(2,6-Dichlorophenol→Maleylacetate)	2-octaprenylphenol hydroxylase	1.14.13.-	K03688		2.11014		75.7869	27.6126	3.38614	23.0789		75.7869	39.7704	71.0153	50.263		75.7869	21.3849	79.469	70.0152		135.506	0	0	0.132083		18.0259	55.3196		0.01*
	3-mercaptopropionate dioxygenase	1.13.11.-	K15242	PcpA	0		0	0	0	0		0	0	0	0		0	0	0	0		0	0	0	0		0	0
	Maleylacetate reductase	1.3.1.32	K00217	tfdF	3.48252		2.42462	1.59946	2.34994	4.48177		2.42462	1.72985	2.28461	1.86794		2.42462	0.602473	1.59722	1.39579		0	0	0	0		2.81039	1.57965
1,2,3,4-Tetrachlorobenzene deg.(1,2,3,4-Tetrachlorobenzene→2,3-Dichloro-3-oxoadipate)	Phenoxybenzoate dioxygenase subunit alpha	1.14.12.-	K14599/K14600	DbfA1 + DbfA2	0		0	0	0	0		0	0	0	0		0	0	0	0		0	0	0	0		0	0
		1.3.1.-	K10797/K23256/K19550	fldZ,curA_1,bacG,actIII	0.33003		0	2.69361	0.504324	0		0	0.500959	0.81428	0.731923		0	0.246027	0.474568	0.299615		0	0	0	0		1.06598	0.511229
	Catechol 1,2-dioxygenase 2	1.13.11.1	K03381	catA	0		4.40931	2.5114	9.04096	6.35923		4.40931	5.83033	8.45178	11.1425		4.40931	2.2052	8.62375	9.47978		0	0	0	0.0393927		5.97053	7.62223
	Chloromuconate cycloisomerase	5.5.1.7	K01860	tfdDI	0		0	0	0	0		0	0	0	0		0	0	0	0		0	0	0	0		0	0
	Carboxymethylenebutenolidase	3.1.1.45	K01061	clcD	120.755		82.4276	55.3498	55.8204	41.1865		82.4276	65.8489	67.843	63.7477		82.4276	41.6806	75.9177	90.6181		0.0137359	5.13788	9.91871	0		50.7856	67.6093		0.04*
	Maleylacetate reductase	1.3.1.32	K00217	tfdF	3.48252		2.42462	1.59946	2.34994	4.48177		2.42462	1.72985	2.28461	1.86794		2.42462	0.602473	1.59722	1.39579		0	0	0	0		2.81039	1.57965
Chloroalkane and chloroalkene degradation
Trans-Dichloropropene deg. (Trans-1,3-Dichloropropene → Trans-3-Chloroacrylic acid)	haloalkane dehalogenase	3.8.1.5	K01563	dhaA	45.612		299.227	135.341	168.751	162.673		299.227	176.498	223.785	246.216		299.227	76.7733	273.698	282.666		277.827	1.49667	1.66351	10.7973		155.588	213.273		0.07
	Alcohol dehydrogenase	1.1.1.1	K00001/K13953/K13954/K00121/K04072	adh or adhp or yiaY or frmA or adhE	34.9809		220.242	33.2334	23.3067	43.4512		220.242	41.0174	176.288	34.8368		220.242	11.3894	205.143	37.1706		135.961	0.0325791	44.0574	0.0333404		33.3304	84.3074		0.09
	Aldehyde dehydrogenase	1.2.1.3	K00128	ALDH	13.9664		16.9123	10.7625	12.7412	10.9251		16.9123	16.3679	15.508	15.0648		16.9123	6.40749	17.0924	15.4512		98.358	0	0.102141	0		11.4763	14.3153		0.08
Cis-Dichloropropene deg. (Cis-1,3-Dichloropropene → Cis-3-chloroacrylic acid)	haloalkane dehalogenase	3.8.1.5	K01563	dhaA	45.612		299.227	135.341	168.751	162.673		299.227	176.498	223.785	246.216		299.227	76.7733	273.698	282.666		277.827	1.49667	1.66351	10.7973		155.588	213.273		0.07
	Alcohol dehydrogenase	1.1.1.1	K00001/K13953/K13954/K00121/K04072	adh or adhp or yiaY or frmA or adhE	34.9809		220.242	33.2334	23.3067	32.526		220.242	41.0174	176.288	34.8368		220.242	11.3894	205.143	37.1706		135.961	0.0325791	44.0574	0.0333404		29.6887	84.3074		0.09
	Aldehyde dehydrogenase	1.2.1.3	K00128	ALDH	13.9664		16.9123	10.7625	12.7412	10.9251		16.9123	16.3679	15.508	15.0648		16.9123	6.40749	17.0924	15.4512		98.358	0	0.102141	0		11.4763	14.3153		0.08
1,2-Dichloroethane deg. (1,2-Dichloroethane → Glycolate)	haloalkane dehalogenase	3.8.1.5	K01563	dhaA	45.612		299.227	135.341	168.751	162.673		299.227	176.498	223.785	246.216		299.227	76.7733	273.698	282.666		277.827	1.49667	1.66351	10.7973		155.588	213.273		0.07
	Methanol dehydrogenase	1.1.2.7	K14028	moxF + mox1	0		0	0	0.628599	0		0	0.55826	0.324322	2.67282		0	0.137405	1.14552	1.99547		0	0	0	0		0.209533	1.13897		0.04*
	Alcohol dehydrogenase (cytochrome c)	1.1.2.8	K00114	exaA	0		43.8571	10.5708	17.6257	11.4816		43.8571	17.9682	18.0238	26.9305		43.8571	13.5057	52.7752	55.929		0	0	0.302944	0.00522352		13.226	30.8554		0.03*
	Aldehyde dehydrogenase	1.2.1.3	K00128	ALDH	13.9664		16.9123	10.7625	12.7412	10.9251		16.9123	16.3679	15.508	15.0648		16.9123	6.40749	17.0924	15.4512		98.358	0	0.102141	0		11.4763	14.3153		0.08
	Haloacetate dehalogenase	3.8.1.3	K01561	dehH or fac-dex	9.93313		2.77679	3.37582	1.81365	0		2.77679	2.22052	3.70124	1.24372		2.77679	3.26257	1.80256	2.06172		0	0	0	0		1.72982	2.38205		0.28
	(S)-2-haloacid dehalogenase	3.8.1.2	K01560		65.6733		127.757	35.3742	51.3604	15.4723		127.757	63.6319	71.0537	78.1732		127.757	30.6229	51.4715	59.1201		0	0	0	0.0662641		34.069	59.0122		0.06
Dichloromethane deg.(Dichloromethane→Formate)	Dichloromethane dehalogenase	4.5.1.3	K17070	dcmA	0		0	0	0	0		0	0	0	0		0	0	0	0		0	0	0	0		0	0
	glutathione-independent formaldehyde dehydrogenase	1.2.1.46	K00148	fdhA	4.5283		2.4254	2.6238	2.50466	0		2.4254	2.13334	3.66909	3.81946		2.4254	1.6023	4.57245	5.02763		0	0	0	0		1.70949	3.47071		0.08
	formaldehyde dismutase	1.2.98.1	K17068	fdm	0		0	0	0	0		0	0	0	0		0	0	0	0		0	0	0	0		0	0
Fluorobenzoate degradation
2-Fluorobenzoate deg.(2-Fluorobenzoate→Maleylacetate)	benzoate/toluate 1,2-dioxygenase subunit alpha	1.14.12.10	K05549/K05550	benA-xylX + benB-xylY	0		12.5266	5.6101	18.402	17.5365		12.5266	16.6427	23.283	27.1304		12.5266	5.38566	25.5032	27.2211		0	0	0	0.2008		13.8495	20.861		0.12
		1.3.1.-	K10797/K23256/K19550	fldZ,curA_1,bacG,actIII	0.33003		0	2.69361	0.504324	26.799		0	0.500959	0.81428	0.731923		0	0.246027	0.474568	0.299615		0	0	0	0		9.99898	0.511229
	Catechol 1,2-dioxygenase 2	1.13.11.1	K03381	catA	0		4.40931	2.5114	9.04096	6.35923		4.40931	5.83033	8.45178	11.1425		4.40931	2.2052	8.62375	9.47978		0	0	0	0.0393927		5.97053	7.62223		0.25
	Chloromuconate cycloisomerase	5.5.1.7	K01860	tfdDI	0		0	0	0	0		0	0	0	0		0	0	0	0		0	0	0	0		0	0
	Carboxymethylenebutenolidase	3.1.1.45	K01061	clcD	120.755		82.4276	55.3498	55.8204	41.1865		82.4276	65.8489	67.843	63.7477		82.4276	41.6806	75.9177	90.6181		0.0137359	5.13788	9.91871	0		50.7856	67.6093		0.04*
3-Fluorobenzoate deg.(3-Fluorobenzoate→Maleylacetate)	benzoate/toluate 1,2-dioxygenase subunit alpha	1.14.12.10	K05549/K05550	benA-xylX + benB-xylY	0		12.5266	5.6101	18.402	17.5365		12.5266	16.6427	23.283	27.1304		12.5266	5.38566	25.5032	27.2211		0	0	0	0.02008		13.8495	20.861		0.12
	dihydroxycyclohexadiene carboxylate dehydrogenase	1.3.1.25	K05783	benD-xylL	0		4.45762	0.688942	2.9807	4.02443		4.45762	1.67362	0.465429	0.793263		4.45762	0.112815	0.501249	2.22204		0	0	0	0		2.56469	0.961402
	Catechol 1,2-dioxygenase 2	1.13.11.1	K03381	catA	0		4.40931	2.5114	9.04096	6.35923		4.40931	5.83033	8.45178	11.1425		4.40931	2.2052	8.62375	9.47978		0	0	0	0.0393927		5.97053	7.62223		0.25
	muconate cycloisomerase	5.5.1.1	K01856	catB	0.809294		5.23386	2.46556	9.07924	2.89971		5.23386	6.36493	8.78699	10.8083		5.23386	2.04307	7.68649	8.85186		0	0	4.0387	1.27958		4.81483	7.42361		0.18
	Carboxymethylenebutenolidase	3.1.1.45	K01061	clcD	120.755		82.4276	55.3498	55.8204	41.1865		82.4276	65.8489	67.843	63.7477		82.4276	41.6806	75.9177	90.6181		0.0137359	5.13788	9.91871	0		50.7856	67.6093		0.04*
4-Chlorobenzoate deg.(4-Chlorobenzoate→4-Hydroxybenzoyl-CoA)	4-chlorobenzoate-CoA ligase	6.2.1.33	K14417	fcbA	0		0	0	0	0		0	0	0	0		0	0	0	0		0	0	0	0		0	0
	4-chlorobenzoyl-CoA dehalogenase	3.8.1.7	K14418	fcbB	0		0	0	0	0		0	0	0	0		0	0	0	0		0	0	0	0		0	0
Polychlorobiphenyl (PCB) of Dioxin degradation
Biphenyl deg. (Biphenyl → Benzoate)	biphenyl 2,3-dioxygenase subunit alpha	1.14.12.18	K08689/K15750	bphA1 + bphA2	0		0	0	0	0		0	0	0	0		0	0	0	0		0	0	0	0		0	0
	cis-2,3-dihydrobiphenyl-2,3-diol dehydrogenase	1.3.1.56	K08690	bphB	0		0	0	0	0		0	0	0	0		0	0	0	0		0	0	0	0		0	0
	biphenyl-2,3-diol 1,2-dioxygenase	1.13.11.39	K00462	bphC	0		0.148736	0	1.84373	0		0.148736	0.301676	0	0.107903		0.148736	0	0	0.116907		0	0	0	0		0.614576	0.0877476
	2,6-dioxo-6-phenylhexa-3-enoate hydrolase	3.7.1.8	K10222	bphD	0		0	0	0	0		0	0	0	0		0	0	0	0		0	0	0	0		0	0
4-Chlorobiphenyl deg. (4-Chlorobiphenyl →Pyruvate )	biphenyl 2,3-dioxygenase subunit alpha	1.14.12.18	K08689/K15750	bphA1 + bphA2	0		0	0	0	0		0	0	0	0		0	0	0	0		0	0	0	0		0	0
	cis-2,3-dihydrobiphenyl-2,3-diol dehydrogenase	1.3.1.56	K08690	bphB	0		0	0	0	0		0	0	0	0		0	0	0	0		0	0	0	0		0	0
	biphenyl-2,3-diol 1,2-dioxygenase	1.13.11.39	K00462	bphC	0		0.148736	0	0	0		0.148736	0.301676	0	0.107903		0.148736	0	0	0.116907		0	0	0	0		0	0.0877476
	2,6-dioxo-6-phenylhexa-3-enoate hydrolase	3.7.1.8	K10222	bphD	0		0	0	0	0		0	0	0	0		0	0	0	0		0	0	0	0		0	0
	2-keto-4-pentenoate hydratase	4.2.1.80	K02554	mphD	1.02777		6.11914	7.84015	8.45861	10.6348		6.11914	10.2133	31.2021	13.1112		6.11914	9.2622	39.3189	34.8251		0	0	0	0		8.97784	22.9888		0.03*
	4-hydroxy 2-oxovalerate aldolase	4.1.3.39	K01666	bphF	2.68452		7.74865	14.2935	20.4499	24.8417		7.74865	25.8824	49.1284	28.1042		7.74865	15.1519	61.1716	56.1828		0	0	0.488203	0.0348431		19.8617	39.2702		0.03*

[truncated: 1 more sheets: Table S11]
